# Supplementary material for: N-(1H-1,2,3-Benzotriazol-1-ylmeth­yl)phthalimide
Source: Acta Crystallogr Sect E Struct Rep Online. 2008 Aug 20;64(Pt 9):o1782. doi: 10.1107/S160053680802610X (PMC2960721; doi:10.1107/S160053680802610X)
Supplement: Supplementary file 2 [file e-64-o1782-Isup2.hkl]

# 
# h,k,l, Fc-squared, Fo-squared, sigma(Fo-squared) and status flag 
# 
data_I
_shelx_title ' B in P-1' 
_shelx_refln_list_code          4 
_shelx_F_calc_maximum       99.95 
_exptl_crystal_F_000       288.00 
_reflns_d_resolution_high  0.8409 
 
loop_ 
 _symmetry_equiv_pos_as_xyz 
 'x, y, z' 
 '-x, -y, -z' 
 
_cell_length_a     6.9481 
_cell_length_b     8.0041 
_cell_length_c    12.0300 
_cell_angle_alpha  85.715 
_cell_angle_beta   81.283 
_cell_angle_gamma  73.398 
 
_shelx_F_squared_multiplier     1.000 
 
loop_ 
 _refln_index_h 
 _refln_index_k 
 _refln_index_l 
 _refln_F_squared_calc 
 _refln_F_squared_meas 
 _refln_F_squared_sigma 
 _refln_observed_status 
   1   0   0      793.67      758.30     16.78 o 
   2   0   0     9989.55    11348.11    517.76 o 
   3   0   0      657.39      681.52      8.91 o 
   4   0   0     2451.26     2590.76     31.70 o 
   5   0   0       26.56       30.00      1.51 o 
   6   0   0      464.52      449.85      8.74 o 
   7   0   0        5.80        6.95      1.65 o 
  -7   1   0       33.01       26.19      2.55 o 
  -6   1   0       17.04       16.90      1.72 o 
  -5   1   0      108.86      106.06      3.94 o 
  -4   1   0        5.29        6.27      0.90 o 
  -3   1   0      237.95      238.73      4.64 o 
  -2   1   0      431.47      429.61      7.11 o 
  -1   1   0     1210.14     1135.44     44.10 o 
   0   1   0      527.20      526.27     11.63 o 
   1   1   0       29.00       25.97      0.79 o 
   2   1   0      409.91      402.07      6.53 o 
   3   1   0     1415.14     1447.67     25.84 o 
   4   1   0       30.29       26.29      0.99 o 
   5   1   0      130.97      127.91      2.68 o 
   6   1   0       21.24       24.34      2.40 o 
   7   1   0        0.44       -0.56      0.78 o 
   8   1   0       20.58       15.85      2.42 o 
  -7   2   0        0.06        0.01      0.80 o 
  -6   2   0       22.62       22.09      3.36 o 
  -5   2   0       23.90       25.09      1.54 o 
  -4   2   0       64.10       64.00      2.13 o 
  -3   2   0        5.37        5.71      1.16 o 
  -2   2   0       62.79       63.75      2.02 o 
  -1   2   0       49.45       43.91      1.15 o 
   0   2   0      262.72      254.37      4.39 o 
   1   2   0      133.14      141.25      2.67 o 
   2   2   0      837.62      820.73     12.77 o 
   3   2   0       72.38       76.90      1.31 o 
   4   2   0      140.03      134.20      4.21 o 
   5   2   0        3.55        4.29      1.09 o 
   6   2   0       39.10       38.72      1.93 o 
   7   2   0       13.02       14.32      2.21 o 
   8   2   0        0.01        0.49      1.23 o 
  -6   3   0        0.24        0.42      0.72 o 
  -5   3   0        8.48        9.29      1.04 o 
  -4   3   0       63.75       56.12      1.99 o 
  -3   3   0       23.28       24.85      1.30 o 
  -2   3   0      301.85      289.44      4.15 o 
  -1   3   0      183.28      165.82      3.29 o 
   0   3   0     1421.06     1423.93     21.85 o 
   1   3   0        0.12       -0.38      0.25 o 
   2   3   0      623.93      616.43      9.99 o 
   3   3   0       20.38       23.36      1.07 o 
   4   3   0       27.93       23.08      0.94 o 
   5   3   0       55.84       59.14      3.26 o 
   6   3   0       42.08       39.76      2.82 o 
   7   3   0        0.19        0.00      1.07 o 
   8   3   0        0.79        0.39      1.14 o 
  -6   4   0       22.70       26.57      3.47 o 
  -5   4   0       22.24       24.49      1.54 o 
  -4   4   0        0.96        0.76      0.45 o 
  -3   4   0       51.55       54.04      1.85 o 
  -2   4   0      120.52      124.67      5.23 o 
  -1   4   0       15.81       17.66      1.19 o 
   0   4   0       19.35       24.40      1.79 o 
   1   4   0        0.63        0.18      0.30 o 
   2   4   0      122.86      130.39      2.97 o 
   3   4   0        2.54        3.59      0.74 o 
   4   4   0      208.90      230.54      7.49 o 
   5   4   0       66.48       59.97      3.48 o 
   6   4   0        5.28        2.51      1.29 o 
   7   4   0        1.77        0.14      1.25 o 
   8   4   0       17.96       19.48      2.73 o 
  -5   5   0        4.04        5.72      2.02 o 
  -4   5   0        8.51       10.48      2.17 o 
  -3   5   0       48.26       57.53      4.04 o 
  -2   5   0        8.66        8.90      1.80 o 
  -1   5   0        4.72        3.67      1.26 o 
   0   5   0       63.79       57.27      1.95 o 
   1   5   0        0.00        0.18      0.34 o 
   2   5   0      381.62      393.34      7.32 o 
   3   5   0      282.73      296.56     15.48 o 
   4   5   0        5.97        4.88      1.20 o 
   5   5   0        0.02        0.22      0.97 o 
   6   5   0      131.82      132.03      5.98 o 
   7   5   0       28.58       27.51      3.05 o 
  -4   6   0        6.76        8.09      2.18 o 
  -3   6   0       18.38       24.63      3.19 o 
  -2   6   0       10.56        7.84      1.91 o 
  -1   6   0        1.93        1.02      1.06 o 
   0   6   0      116.00      115.84      3.21 o 
   1   6   0       10.58       11.34      1.07 o 
   2   6   0      299.25      304.79      6.26 o 
   3   6   0       59.24       58.53      3.43 o 
   4   6   0        5.09        4.35      1.31 o 
   5   6   0       49.22       46.79      3.59 o 
   6   6   0       89.24       95.33      5.35 o 
   7   6   0        6.06        4.62      1.98 o 
  -3   7   0        4.79        1.41      1.79 o 
  -2   7   0        9.53        9.00      2.36 o 
  -1   7   0       14.67       16.67      2.54 o 
   0   7   0       63.55       58.38      2.30 o 
   1   7   0       13.08       12.46      1.23 o 
   2   7   0      100.61       98.23      4.51 o 
   3   7   0       25.98       21.52      2.42 o 
   4   7   0       15.31       17.90      2.49 o 
   5   7   0       80.38       92.62      5.29 o 
   6   7   0       33.61       36.38      3.72 o 
  -2   8   0        0.01       -0.38      1.74 o 
  -1   8   0        8.64       13.22      2.71 o 
   0   8   0        1.99        3.02      1.65 o 
   1   8   0        7.56        7.30      1.17 o 
   2   8   0       21.03       23.91      2.41 o 
   3   8   0       10.72        9.10      1.90 o 
   4   8   0       29.35       30.11      3.10 o 
   5   8   0        7.10        8.42      2.04 o 
   6   8   0        0.96        0.80      1.57 o 
   0   9   0        2.02        4.61      2.15 o 
   2   9   0        5.35        3.80      1.34 o 
   3   9   0       19.31       20.97      2.66 o 
   4   9   0        0.17       -0.51      0.88 o 
  -4  -9   1        3.18        6.59      1.77 o 
  -3  -9   1       13.57       13.43      2.25 o 
  -2  -9   1        1.40        2.25      1.26 o 
   0  -9   1        7.77        5.06      2.21 o 
  -5  -8   1       44.30       36.41      3.42 o 
  -4  -8   1        6.59        5.48      1.62 o 
  -3  -8   1        5.19        3.28      1.26 o 
  -2  -8   1       23.80       21.78      2.33 o 
  -1  -8   1       30.16       26.61      2.38 o 
   0  -8   1       21.42       20.83      2.78 o 
   1  -8   1        7.23       10.34      2.47 o 
   2  -8   1        4.43        4.34      2.29 o 
  -6  -7   1       27.25       25.10      3.05 o 
  -5  -7   1        3.70        1.34      1.31 o 
  -4  -7   1       13.25       11.79      1.95 o 
  -3  -7   1        9.26        5.30      1.35 o 
  -2  -7   1       78.81       71.36      3.70 o 
  -1  -7   1       21.06       21.03      1.51 o 
   0  -7   1       10.63        9.93      1.15 o 
   1  -7   1        0.09        0.02      1.28 o 
   2  -7   1        6.70        8.24      2.29 o 
   3  -7   1        3.77        0.71      1.75 o 
  -7  -6   1        1.19        1.30      1.49 o 
  -6  -6   1        5.67        5.17      1.83 o 
  -5  -6   1        5.58        3.96      1.58 o 
  -4  -6   1      113.86      125.16      5.45 o 
  -3  -6   1        2.49        3.74      1.12 o 
  -2  -6   1       74.51       73.83      2.38 o 
  -1  -6   1       45.95       45.31      1.87 o 
   0  -6   1       47.49       43.19      1.84 o 
   1  -6   1       59.66       59.44      3.84 o 
   2  -6   1       24.16       22.26      2.76 o 
   3  -6   1       63.70       72.68      4.94 o 
   4  -6   1       12.11       14.02      2.94 o 
  -7  -5   1        5.33        3.51      1.74 o 
  -6  -5   1        1.49       -0.14      1.21 o 
  -5  -5   1       80.56       75.67      4.14 o 
  -4  -5   1       35.19       35.93      2.63 o 
  -3  -5   1      113.16      120.32      4.84 o 
  -2  -5   1       14.33       14.76      1.48 o 
  -1  -5   1      416.82      404.32      7.41 o 
   0  -5   1       46.36       44.43      1.70 o 
   1  -5   1      152.98      164.65      4.83 o 
   2  -5   1       20.11       22.71      2.52 o 
   3  -5   1       40.10       36.05      3.35 o 
   4  -5   1        0.26        0.75      1.10 o 
   5  -5   1       20.81       27.42      3.65 o 
  -7  -4   1        2.89        4.53      1.13 o 
  -6  -4   1       63.41       67.20      3.98 o 
  -5  -4   1       14.77       10.50      1.63 o 
  -4  -4   1       49.53       48.06      2.83 o 
  -3  -4   1      150.33      156.82      4.08 o 
  -2  -4   1       67.18       74.23      1.98 o 
  -1  -4   1      333.44      331.38      7.41 o 
   0  -4   1      218.19      221.13      4.43 o 
   1  -4   1      188.20      188.69      5.09 o 
   2  -4   1       53.34       56.15      1.78 o 
   3  -4   1      131.10      130.41      3.76 o 
   4  -4   1       18.29       19.91      1.21 o 
   5  -4   1        0.30       -0.26      1.01 o 
   6  -4   1        1.85        1.39      1.54 o 
  -8  -3   1       11.79       12.13      2.38 o 
  -7  -3   1        1.13        1.09      1.11 o 
  -6  -3   1       61.61       58.26      2.43 o 
  -5  -3   1        3.25        1.56      0.81 o 
  -4  -3   1      477.15      504.37     12.85 o 
  -3  -3   1      178.06      186.13      5.80 o 
  -2  -3   1     1092.82     1149.45     17.76 o 
  -1  -3   1        6.61        6.82      0.86 o 
   0  -3   1     1317.40     1326.44     28.40 o 
   1  -3   1      108.51       99.12      2.90 o 
   2  -3   1      186.76      186.17      2.91 o 
   3  -3   1        8.06        8.73      0.98 o 
   4  -3   1       80.98       79.62      2.66 o 
   5  -3   1        0.01        0.12      0.44 o 
   6  -3   1       52.76       57.41      4.35 o 
  -8  -2   1        0.41       -0.42      1.02 o 
  -7  -2   1       18.68       23.48      2.71 o 
  -6  -2   1        0.04        0.11      0.88 o 
  -5  -2   1       31.55       33.52      1.61 o 
  -4  -2   1        0.88        0.34      0.53 o 
  -3  -2   1      479.24      475.41     11.55 o 
  -2  -2   1       78.57       78.68      2.86 o 
  -1  -2   1      153.46      142.07      2.64 o 
   0  -2   1     1581.13     1583.12     25.03 o 
   1  -2   1      454.23      418.77      9.26 o 
   2  -2   1       33.01       32.53      0.83 o 
   3  -2   1        4.96        7.35      1.05 o 
   4  -2   1        4.56        4.63      0.68 o 
   5  -2   1       31.87       32.78      3.08 o 
   6  -2   1        6.34        5.50      1.00 o 
   7  -2   1        5.27        3.51      1.75 o 
  -7  -1   1       17.16       17.19      2.28 o 
  -6  -1   1        0.11       -0.22      0.73 o 
  -5  -1   1       32.38       33.87      3.37 o 
  -4  -1   1        2.15        1.12      0.32 o 
  -3  -1   1       32.72       33.22      0.95 o 
  -2  -1   1       31.09       28.42      0.83 o 
  -1  -1   1     2120.65     2377.85     49.54 o 
   0  -1   1       41.34       43.12      1.53 o 
   1  -1   1     2768.26     2946.36     62.71 o 
   2  -1   1       13.46       12.15      1.33 o 
   3  -1   1        3.61        3.58      0.54 o 
   4  -1   1       11.03       12.30      2.17 o 
   5  -1   1       10.23        9.07      1.00 o 
   6  -1   1        6.16        5.60      0.99 o 
   7  -1   1        5.39        4.69      1.11 o 
  -7   0   1       13.49       13.62      2.07 o 
  -6   0   1      126.61      126.89      5.17 o 
  -5   0   1       80.53       79.13      2.55 o 
  -4   0   1      650.26      673.72     13.14 o 
  -3   0   1       22.42       23.92      0.80 o 
  -2   0   1     5185.54     5633.54     81.90 o 
  -1   0   1      148.40      144.60      3.20 o 
   0   0   1      496.54      426.57      9.38 o 
   1   0   1      710.10      658.19     14.53 o 
   2   0   1     4561.13     4857.88     70.70 o 
   3   0   1       25.42       24.26      1.05 o 
   4   0   1      951.86      937.10     12.24 o 
   5   0   1       75.86       79.63      2.56 o 
   6   0   1      160.92      158.23      4.20 o 
   7   0   1       18.24       19.08      2.24 o 
  -7   1   1        3.43        3.33      1.26 o 
  -6   1   1       51.70       48.78      2.24 o 
  -5   1   1        4.36        3.50      0.72 o 
  -4   1   1      144.98      146.50      3.56 o 
  -3   1   1      150.29      153.70      4.16 o 
  -2   1   1       29.22       31.17      1.56 o 
  -1   1   1      951.36      897.21     13.57 o 
   0   1   1     3591.22     3801.42     80.22 o 
   1   1   1     4134.84     3463.49     73.10 o 
   2   1   1     1925.79     1899.74     40.59 o 
   3   1   1       78.86       73.69      3.11 o 
   4   1   1     1015.22     1073.75     17.15 o 
   5   1   1      111.43      108.11      2.77 o 
   6   1   1      194.52      194.79      4.74 o 
   7   1   1       34.34       35.16      3.02 o 
   8   1   1       63.04       72.49      4.36 o 
  -7   2   1        0.16       -0.61      0.90 o 
  -6   2   1       22.85       21.78      1.65 o 
  -5   2   1       41.08       39.92      1.87 o 
  -4   2   1        1.89        1.34      0.58 o 
  -3   2   1        3.88        4.62      0.61 o 
  -2   2   1       27.78       24.02      0.99 o 
  -1   2   1       17.71       19.22      1.30 o 
   0   2   1      309.32      311.38      7.64 o 
   1   2   1       34.45       28.18      0.90 o 
   2   2   1        1.90        0.83      0.48 o 
   3   2   1       71.25       68.96      1.32 o 
   4   2   1        2.43        4.03      0.85 o 
   5   2   1       16.08       17.99      2.75 o 
   6   2   1        3.94        3.66      0.86 o 
   7   2   1        3.09        2.22      1.23 o 
   8   2   1        0.67       -0.87      1.03 o 
  -6   3   1        0.77        0.96      0.66 o 
  -5   3   1        6.37        5.81      0.95 o 
  -4   3   1        2.53        2.30      0.57 o 
  -3   3   1        7.44        8.08      0.76 o 
  -2   3   1      160.85      167.54      3.53 o 
  -1   3   1       35.10       32.90      1.07 o 
   0   3   1      178.31      181.57      4.92 o 
   1   3   1       11.85       11.27      2.69 o 
   2   3   1       63.63       58.77      1.61 o 
   3   3   1        7.07        9.35      0.64 o 
   4   3   1       19.37       18.37      0.95 o 
   5   3   1        2.23        1.89      0.92 o 
   6   3   1        0.00        0.04      0.85 o 
   7   3   1        0.35        0.57      0.79 o 
   8   3   1        1.03        2.76      1.45 o 
  -6   4   1        0.08        0.63      0.74 o 
  -5   4   1       11.33       12.12      1.25 o 
  -4   4   1        8.91        8.35      0.93 o 
  -3   4   1        0.25        0.04      0.33 o 
  -2   4   1        0.07       -0.56      0.60 o 
  -1   4   1       53.02       58.86      2.06 o 
   0   4   1        1.06        2.61      0.48 o 
   1   4   1       42.29       45.57      2.03 o 
   2   4   1       17.47       19.25      1.02 o 
   3   4   1       48.90       48.63      2.80 o 
   4   4   1       17.18       20.31      1.02 o 
   5   4   1        1.17       -0.05      0.81 o 
   6   4   1        3.80        1.21      1.24 o 
   7   4   1        8.57        9.20      2.12 o 
   8   4   1        8.88        6.72      1.90 o 
  -5   5   1        0.02        0.36      0.61 o 
  -4   5   1        0.61        0.80      0.55 o 
  -3   5   1       17.26       21.10      2.64 o 
  -2   5   1       89.20       86.78      4.49 o 
  -1   5   1        2.58        2.80      0.55 o 
   0   5   1      120.76      129.25      3.25 o 
   1   5   1       55.26       59.03      2.04 o 
   2   5   1       37.24       40.41      1.63 o 
   3   5   1       34.53       33.91      1.92 o 
   4   5   1       81.54       83.57      4.25 o 
   5   5   1        0.19       -0.08      1.01 o 
   6   5   1        3.53        0.61      1.20 o 
   7   5   1        1.27        0.50      1.48 o 
  -4   6   1        7.05        4.88      1.99 o 
  -3   6   1       42.70       54.77      4.21 o 
  -2   6   1        0.83        0.98      1.15 o 
  -1   6   1      137.04      142.30      6.08 o 
   0   6   1        3.08        3.81      0.72 o 
   1   6   1      317.32      326.89      9.13 o 
   2   6   1       17.31       18.49      1.31 o 
   3   6   1       26.12       26.83      2.46 o 
   4   6   1       99.06      102.13      4.95 o 
   5   6   1       94.74       97.28      5.20 o 
   6   6   1        1.37        1.70      1.38 o 
   7   6   1        0.70        0.47      1.50 o 
  -3   7   1       12.10        9.97      2.52 o 
  -2   7   1       36.33       44.19      4.02 o 
  -1   7   1       14.40       19.28      2.63 o 
   0   7   1       21.90       22.20      2.58 o 
   1   7   1       44.90       41.38      2.82 o 
   2   7   1       21.56       19.15      1.50 o 
   3   7   1       23.13       23.17      2.61 o 
   4   7   1       32.71       26.40      2.85 o 
   5   7   1        1.40        3.08      1.63 o 
   6   7   1        0.09       -0.35      1.38 o 
   7   7   1       21.30       26.34      3.60 o 
  -2   8   1        1.53        1.13      1.78 o 
  -1   8   1       31.02       32.50      3.58 o 
   0   8   1        5.89        5.18      1.78 o 
   1   8   1        2.25        2.09      0.85 o 
   2   8   1        4.41        2.81      1.20 o 
   3   8   1       12.96       13.59      2.25 o 
   4   8   1       38.79       38.15      3.63 o 
   5   8   1        0.60       -0.03      1.23 o 
   6   8   1        5.20        4.36      2.07 o 
   0   9   1        4.19        3.68      1.98 o 
   2   9   1        1.33       -0.14      0.95 o 
   3   9   1        2.56        0.67      1.22 o 
   4   9   1        1.59        1.46      1.53 o 
  -3  -9   2       10.87        9.66      2.02 o 
  -2  -9   2       13.15       12.63      2.08 o 
  -1  -9   2        3.16        4.77      1.45 o 
  -5  -8   2        5.87       10.75      2.27 o 
  -4  -8   2       44.53       44.85      3.44 o 
  -3  -8   2       18.38       14.06      2.12 o 
  -2  -8   2        0.45       -0.47      0.83 o 
  -1  -8   2        7.19       12.17      1.83 o 
   0  -8   2        1.04        0.29      1.33 o 
   1  -8   2        1.82        3.57      1.88 o 
   2  -8   2        4.14        3.70      1.99 o 
  -6  -7   2        3.83        1.38      1.37 o 
  -5  -7   2       41.23       42.43      3.39 o 
  -3  -7   2        9.29       10.47      1.75 o 
  -2  -7   2       26.26       17.80      2.08 o 
  -1  -7   2      135.99      131.29      7.77 o 
   0  -7   2      132.80      139.91      3.94 o 
   1  -7   2       57.87       61.00      4.12 o 
   2  -7   2       68.23       71.17      4.78 o 
   3  -7   2        7.03        3.93      1.99 o 
  -7  -6   2       13.75        9.85      2.08 o 
  -6  -6   2        9.79       11.34      2.15 o 
  -5  -6   2      129.86      134.73      5.86 o 
  -4  -6   2       12.66       10.82      1.85 o 
  -3  -6   2       37.18       39.06      2.68 o 
  -2  -6   2        1.34        1.65      0.77 o 
  -1  -6   2      157.41      161.92      3.99 o 
   0  -6   2        3.22        3.35      1.37 o 
   1  -6   2       99.36      105.63      5.27 o 
   2  -6   2        2.48        2.63      1.41 o 
   3  -6   2        1.72        0.25      1.38 o 
   4  -6   2       10.80       12.79      2.80 o 
  -7  -5   2        0.27        0.16      0.75 o 
  -6  -5   2        2.98        3.52      1.45 o 
  -5  -5   2       28.16       25.09      2.50 o 
  -4  -5   2        4.63        3.51      1.03 o 
  -3  -5   2        4.06        2.81      0.90 o 
  -2  -5   2       31.86       29.31      2.65 o 
  -1  -5   2        9.04        8.99      0.86 o 
   0  -5   2       66.50       67.93      2.19 o 
   1  -5   2      115.47      116.49      3.09 o 
   2  -5   2       12.64       13.74      2.11 o 
   3  -5   2        2.92        1.95      1.32 o 
   4  -5   2       24.09       26.28      3.26 o 
   5  -5   2        2.00        2.32      1.66 o 
  -7  -4   2        9.73        7.22      1.37 o 
  -6  -4   2       52.51       48.32      3.21 o 
  -5  -4   2        0.04        0.18      0.79 o 
  -4  -4   2       38.13       42.77      2.62 o 
  -3  -4   2      102.32      105.39      4.14 o 
  -2  -4   2      337.48      356.40      6.28 o 
  -1  -4   2       31.84       36.01      1.90 o 
   0  -4   2       87.21       97.84      2.52 o 
   1  -4   2        0.73        0.37      0.69 o 
   2  -4   2       14.58       15.76      0.99 o 
   3  -4   2        0.55        0.50      0.95 o 
   4  -4   2       46.12       57.36      4.06 o 
   5  -4   2       11.35        8.75      2.16 o 
   6  -4   2       25.91       24.31      3.44 o 
  -7  -3   2       17.23       14.57      2.33 o 
  -6  -3   2       13.41       10.89      1.24 o 
  -5  -3   2        3.27        3.45      1.01 o 
  -4  -3   2        1.03        0.71      0.67 o 
  -3  -3   2       73.13       73.00      3.12 o 
  -2  -3   2       21.97       26.20      1.20 o 
  -1  -3   2       38.73       42.87      1.30 o 
   0  -3   2       18.56       13.90      0.78 o 
   1  -3   2        6.05        5.32      0.55 o 
   2  -3   2      260.57      259.69      5.05 o 
   3  -3   2        5.69        6.86      0.68 o 
   4  -3   2       16.89       16.39      1.01 o 
   5  -3   2       15.07       19.47      2.67 o 
   6  -3   2        0.34        1.09      1.34 o 
  -7  -2   2        7.95        4.97      1.62 o 
  -6  -2   2       29.67       27.47      2.64 o 
  -5  -2   2       21.99       21.68      1.39 o 
  -4  -2   2        4.87        6.88      0.80 o 
  -3  -2   2        1.48        4.87      0.86 o 
  -2  -2   2      137.08      149.79      4.40 o 
  -1  -2   2      903.35      841.46     12.98 o 
   0  -2   2     4632.06     4870.50    107.99 o 
   1  -2   2      373.10      387.09      6.57 o 
   2  -2   2       27.81       26.26      0.73 o 
   3  -2   2      172.93      168.48      5.65 o 
   4  -2   2        8.85       10.04      1.26 o 
   5  -2   2        2.97        4.06      0.73 o 
   6  -2   2        2.11        2.04      1.28 o 
   7  -2   2        3.25        1.51      1.44 o 
  -7  -1   2        0.33        1.51      1.11 o 
  -6  -1   2        4.17        2.72      1.14 o 
  -5  -1   2       17.19       14.82      1.79 o 
  -4  -1   2        9.75       10.89      0.67 o 
  -3  -1   2      260.27      260.77      3.88 o 
  -2  -1   2     1085.38     1093.37     13.51 o 
  -1  -1   2      679.69      652.46     10.01 o 
   0  -1   2      202.22      183.41      3.19 o 
   1  -1   2     9137.28     9912.94    659.04 o 
   2  -1   2      689.04      663.65      8.49 o 
   3  -1   2       54.03       50.80      1.57 o 
   4  -1   2        1.29        2.17      0.50 o 
   5  -1   2       64.76       65.96      2.30 o 
   6  -1   2        2.19        2.02      0.72 o 
   7  -1   2       23.15       28.08      3.09 o 
  -7   0   2        0.10       -0.64      0.90 o 
  -6   0   2       14.10       18.03      2.14 o 
  -5   0   2       67.93       62.81      2.25 o 
  -4   0   2       16.31       15.32      0.75 o 
  -3   0   2       41.35       44.78      1.10 o 
  -2   0   2       23.75       23.84      1.54 o 
  -1   0   2       48.25       45.51      1.09 o 
   0   0   2      504.38      444.63      9.96 o 
   1   0   2      824.60      783.92     17.36 o 
   2   0   2      262.20      255.10      6.68 o 
   3   0   2      183.80      184.01      9.16 o 
   4   0   2        5.30        6.85      0.77 o 
   5   0   2       31.78       37.71      1.95 o 
   6   0   2        9.53        7.81      1.06 o 
   7   0   2       26.66       32.83      2.80 o 
  -7   1   2        0.04       -0.27      0.87 o 
  -6   1   2        0.50        0.27      0.83 o 
  -5   1   2       33.78       33.46      1.69 o 
  -4   1   2        0.24        0.37      0.43 o 
  -3   1   2       90.23       92.22      2.43 o 
  -2   1   2       66.05       68.59      1.97 o 
  -1   1   2        4.16        3.19      0.34 o 
   0   1   2      630.85      557.42      8.49 o 
   1   1   2      457.96      398.91      9.19 o 
   2   1   2       62.87       54.01      2.02 o 
   3   1   2      722.38      724.64     16.73 o 
   4   1   2        3.85        2.28      0.69 o 
   5   1   2       44.52       42.94      1.55 o 
   6   1   2       77.83       76.80      2.70 o 
   7   1   2       27.76       23.10      2.46 o 
   8   1   2       10.21        7.78      1.91 o 
  -6   2   2       10.50        9.76      1.42 o 
  -5   2   2        3.09        3.19      0.78 o 
  -4   2   2        4.92        4.52      0.72 o 
  -3   2   2      298.56      310.01      5.92 o 
  -2   2   2       32.28       30.16      1.18 o 
  -1   2   2      191.02      186.85      4.81 o 
   0   2   2      444.16      434.72      7.15 o 
   1   2   2      991.78      903.69     19.84 o 
   2   2   2       13.48       11.53      0.83 o 
   3   2   2      230.68      223.64      3.27 o 
   4   2   2       33.46       39.83      0.97 o 
   5   2   2        1.05        1.33      0.49 o 
   6   2   2       19.01       22.27      2.34 o 
   7   2   2        0.55        0.96      1.02 o 
   8   2   2        0.28        0.45      1.16 o 
  -6   3   2        4.48        3.98      1.22 o 
  -5   3   2       87.69       92.09     10.31 o 
  -4   3   2       77.37       86.00      2.69 o 
  -3   3   2       16.94       17.68      1.05 o 
  -2   3   2      108.36      116.87      2.79 o 
  -1   3   2      819.95      864.74     22.62 o 
   0   3   2       61.10       57.08      1.65 o 
   1   3   2      838.79      879.03     13.99 o 
   2   3   2       64.86       66.62      2.30 o 
   3   3   2       41.47       48.09      1.93 o 
   4   3   2       23.14       24.97      1.45 o 
   5   3   2      137.84      145.29      3.63 o 
   6   3   2       63.19       60.00      3.74 o 
   7   3   2        0.00        0.99      1.36 o 
   8   3   2        0.72        0.32      1.20 o 
  -5   4   2       13.59       16.26      1.56 o 
  -4   4   2        4.55        5.27      1.09 o 
  -3   4   2       20.01       23.29      1.26 o 
  -2   4   2       55.09       58.43      1.91 o 
  -1   4   2      204.57      219.44      4.36 o 
   0   4   2        5.85        8.55      0.76 o 
   1   4   2      162.08      178.00      3.88 o 
   2   4   2       18.93       18.92      1.05 o 
   3   4   2       87.46       81.32      2.29 o 
   4   4   2      301.60      312.74      6.10 o 
   5   4   2       64.65       66.44      3.89 o 
   6   4   2       19.51       13.14      2.23 o 
   7   4   2       20.62       24.09      3.07 o 
   8   4   2        1.10        1.21      1.16 o 
  -5   5   2        0.15        0.10      0.55 o 
  -4   5   2        2.81        2.89      0.70 o 
  -3   5   2        5.14        6.26      1.59 o 
  -2   5   2       20.25       22.41      2.50 o 
  -1   5   2        6.40        5.29      1.32 o 
   0   5   2        9.92       10.43      0.94 o 
   1   5   2       82.57       85.85      2.59 o 
   2   5   2        0.65        0.14      0.37 o 
   3   5   2      111.12      116.20      3.10 o 
   4   5   2       70.17       74.47      4.10 o 
   5   5   2       14.95       17.25      2.50 o 
   6   5   2        6.62        5.16      1.86 o 
   7   5   2       20.46       26.05      3.30 o 
  -4   6   2       46.20       50.25      4.47 o 
  -3   6   2       31.15       35.19      3.56 o 
  -2   6   2       17.42       13.22      2.30 o 
  -1   6   2      155.45      162.17      6.71 o 
   0   6   2       12.51       12.08      1.28 o 
   1   6   2       92.34       88.62      3.78 o 
   2   6   2       11.15       11.69      1.13 o 
   3   6   2       41.83       42.14      1.89 o 
   4   6   2       23.13       21.90      2.60 o 
   5   6   2       27.36       24.84      3.03 o 
   6   6   2        9.15       10.11      2.39 o 
   7   6   2        8.36        8.64      2.41 o 
  -3   7   2        0.04        1.03      1.57 o 
  -2   7   2       15.61       15.29      2.70 o 
  -1   7   2        1.13       -0.79      1.08 o 
   0   7   2       66.11       60.52      3.95 o 
   1   7   2        4.75        4.64      1.49 o 
   2   7   2       33.44       33.80      2.08 o 
   3   7   2      159.08      159.42      6.54 o 
   4   7   2       54.26       57.30      3.97 o 
   5   7   2       89.87       98.51      5.53 o 
   6   7   2       15.53       12.72      2.65 o 
   7   7   2       15.98       17.47      3.20 o 
  -2   8   2       13.64       12.14      2.92 o 
  -1   8   2        2.17        0.82      1.45 o 
   0   8   2        2.03        1.54      1.49 o 
   1   8   2       56.93       55.98      4.03 o 
   2   8   2       21.09       24.23      3.60 o 
   3   8   2        0.30        1.75      1.20 o 
   4   8   2       11.58       11.12      2.27 o 
   5   8   2       11.72       10.78      2.33 o 
   6   8   2        2.22        3.59      2.04 o 
   0   9   2       14.27        8.68      2.44 o 
   1   9   2        9.49       13.73      2.67 o 
   2   9   2        3.55        4.04      1.47 o 
   3   9   2        5.14        3.93      1.61 o 
   4   9   2        8.97        8.26      2.12 o 
  -3  -9   3        4.11        4.13      1.56 o 
  -2  -9   3        3.00        2.64      1.27 o 
  -1  -9   3       11.33       10.42      1.95 o 
  -5  -8   3        5.04        3.98      1.67 o 
  -4  -8   3        5.82        2.95      1.24 o 
  -3  -8   3        1.19        1.66      1.18 o 
  -2  -8   3        0.00        0.10      0.91 o 
  -1  -8   3        2.52        1.70      1.10 o 
   0  -8   3        3.41        2.17      1.13 o 
   1  -8   3        3.43        1.28      1.62 o 
  -6  -7   3       76.76       78.28      4.63 o 
  -5  -7   3        1.77        1.42      1.17 o 
  -4  -7   3       35.28       31.32      2.96 o 
  -3  -7   3       75.74       83.64      4.33 o 
  -2  -7   3      121.18      112.84      4.91 o 
  -1  -7   3       14.66       15.93      1.90 o 
   0  -7   3       25.20       23.91      1.66 o 
   1  -7   3       39.99       41.79      3.59 o 
   2  -7   3        5.52        4.64      1.96 o 
   3  -7   3       29.75       31.80      3.85 o 
  -6  -6   3        6.63        5.75      1.59 o 
  -5  -6   3        0.39        0.44      1.02 o 
  -4  -6   3       82.04       76.96      4.09 o 
  -3  -6   3       57.48       53.66      3.16 o 
  -2  -6   3       89.78       94.82      4.18 o 
  -1  -6   3       51.99       54.61      2.06 o 
   0  -6   3       93.75       89.02      2.83 o 
   1  -6   3       39.52       42.51      3.46 o 
   2  -6   3       61.35       58.12      4.12 o 
   3  -6   3       39.93       44.00      4.03 o 
   4  -6   3       16.70       15.52      3.06 o 
  -7  -5   3        1.73        1.30      1.25 o 
  -6  -5   3        1.40        0.36      0.98 o 
  -5  -5   3       28.50       22.67      2.32 o 
  -4  -5   3        8.88        7.42      1.38 o 
  -3  -5   3        0.51        0.43      0.58 o 
  -2  -5   3        4.48        6.28      1.14 o 
  -1  -5   3       20.80       21.92      1.19 o 
   0  -5   3        8.71        8.14      0.85 o 
   1  -5   3       61.62       57.55      4.06 o 
   2  -5   3        5.17        6.44      0.89 o 
   3  -5   3        1.29        0.88      1.22 o 
   4  -5   3        3.54        3.65      1.88 o 
   5  -5   3        0.37       -0.18      1.40 o 
  -7  -4   3       11.44        9.71      2.08 o 
  -6  -4   3        0.21        0.39      0.68 o 
  -5  -4   3        3.01        2.09      0.89 o 
  -4  -4   3        0.16        0.81      0.69 o 
  -3  -4   3      108.21      115.74      4.38 o 
  -2  -4   3       90.17       80.16      2.01 o 
  -1  -4   3       21.26       18.33      2.20 o 
   0  -4   3       93.38      109.90      3.18 o 
   1  -4   3       64.94       59.66      2.14 o 
   2  -4   3        5.16        4.65      0.68 o 
   3  -4   3        2.73        2.75      1.26 o 
   4  -4   3        3.06        1.56      1.21 o 
   5  -4   3        1.91        0.38      1.11 o 
   6  -4   3        0.47        0.40      1.24 o 
  -7  -3   3        1.54        1.91      1.32 o 
  -6  -3   3        4.74        5.27      1.14 o 
  -5  -3   3       64.03       60.96      2.71 o 
  -4  -3   3        4.54        3.38      0.87 o 
  -3  -3   3      263.87      265.64      7.45 o 
  -2  -3   3      127.41      135.39      1.87 o 
  -1  -3   3      108.27      115.41      2.54 o 
   0  -3   3      196.19      204.51      4.06 o 
   1  -3   3       59.96       60.43      1.81 o 
   2  -3   3      163.76      165.77      3.72 o 
   3  -3   3       59.51       61.63      2.05 o 
   4  -3   3       17.29       16.65      2.29 o 
   5  -3   3        8.19       10.91      2.21 o 
   6  -3   3       31.29       34.11      3.61 o 
  -7  -2   3        0.60        0.81      1.08 o 
  -6  -2   3       24.53       22.22      2.50 o 
  -5  -2   3        4.64        2.71      0.79 o 
  -4  -2   3      112.73      108.83      2.88 o 
  -3  -2   3       88.53       85.66      2.31 o 
  -2  -2   3      164.65      160.22      3.69 o 
  -1  -2   3       10.74       12.25      0.58 o 
   0  -2   3     5207.05     5545.20     81.88 o 
   1  -2   3      173.57      153.79      5.99 o 
   2  -2   3      584.87      586.81      8.99 o 
   3  -2   3       29.86       29.49      1.10 o 
   4  -2   3       41.29       38.97      1.49 o 
   5  -2   3        0.06       -0.02      0.82 o 
   6  -2   3        4.39        8.16      1.98 o 
   7  -2   3        0.49        0.32      1.19 o 
  -7  -1   3        0.04        1.03      1.07 o 
  -6  -1   3       42.60       37.77      2.85 o 
  -5  -1   3       12.77       15.86      1.91 o 
  -4  -1   3      205.20      192.65      3.26 o 
  -3  -1   3        5.62        4.82      0.46 o 
  -2  -1   3        0.87        0.53      0.18 o 
  -1  -1   3      337.40      329.15      4.39 o 
   0  -1   3     1904.91     1726.04     37.03 o 
   1  -1   3      617.49      607.49     16.97 o 
   2  -1   3      137.64      125.70      2.82 o 
   3  -1   3      375.02      346.48      7.72 o 
   4  -1   3      179.03      182.75      4.00 o 
   5  -1   3       22.73       23.66      1.38 o 
   6  -1   3        6.27        6.54      1.71 o 
   7  -1   3        0.59        1.28      1.24 o 
  -7   0   3        0.24        0.59      0.99 o 
  -6   0   3       19.69       14.63      1.99 o 
  -5   0   3       87.57       83.93      3.87 o 
  -4   0   3       28.17       24.64      2.30 o 
  -3   0   3       87.36       87.89      2.00 o 
  -2   0   3        0.21        0.83      0.19 o 
  -1   0   3        5.84        5.49      0.33 o 
   0   0   3        0.11        0.76      0.21 o 
   1   0   3      493.66      443.27      7.40 o 
   2   0   3       36.16       35.67      1.80 o 
   3   0   3      106.27       97.52      3.70 o 
   4   0   3       80.67       80.01      2.32 o 
   5   0   3       29.44       28.01      1.48 o 
   6   0   3        0.60        0.58      1.25 o 
   7   0   3        6.23        5.98      1.11 o 
  -7   1   3        1.53        1.15      1.06 o 
  -6   1   3        1.03        1.38      0.91 o 
  -5   1   3      109.93      108.96      3.27 o 
  -4   1   3        0.39        0.49      0.39 o 
  -3   1   3      101.93      105.86      2.72 o 
  -2   1   3      464.19      448.10      7.58 o 
  -1   1   3       37.21       41.30      1.84 o 
   0   1   3     1048.46      958.54     14.36 o 
   1   1   3       60.53       47.39      1.84 o 
   2   1   3      315.35      275.93      4.49 o 
   3   1   3       31.07       31.67      1.79 o 
   4   1   3       15.68       13.90      1.44 o 
   5   1   3        0.32        0.40      0.53 o 
   6   1   3        0.33        0.60      0.47 o 
   7   1   3        1.71        1.55      1.16 o 
   8   1   3        3.61        3.28      1.55 o 
  -6   2   3        0.35        0.54      0.66 o 
  -5   2   3       25.37       26.90      1.65 o 
  -4   2   3        7.84        6.99      0.94 o 
  -3   2   3       15.84       15.41      1.28 o 
  -2   2   3        5.67        6.64      0.63 o 
  -1   2   3        2.65        2.15      0.34 o 
   0   2   3      156.43      148.11      4.37 o 
   1   2   3        9.41       13.13      0.95 o 
   2   2   3        4.45        6.69      0.77 o 
   3   2   3        7.84        9.09      0.62 o 
   4   2   3        1.50        1.22      0.34 o 
   5   2   3        1.25        1.16      0.50 o 
   6   2   3        0.21        0.21      0.55 o 
   7   2   3        3.64        1.51      1.12 o 
   8   2   3        0.36       -0.23      1.20 o 
  -6   3   3        5.53        5.91      1.32 o 
  -5   3   3        3.70        2.32      0.78 o 
  -4   3   3        5.92        5.49      2.31 o 
  -3   3   3      255.49      262.35      8.20 o 
  -2   3   3       53.33       65.89      1.98 o 
  -1   3   3      170.09      171.65      6.61 o 
   0   3   3      131.50      128.65      2.89 o 
   1   3   3      156.05      162.79      3.46 o 
   2   3   3      233.51      230.58      4.58 o 
   3   3   3      378.21      366.39      7.79 o 
   4   3   3       15.38       12.12      1.36 o 
   5   3   3       70.15       71.77      2.44 o 
   6   3   3       13.01       13.88      2.12 o 
   7   3   3       18.50       17.49      2.64 o 
   8   3   3        1.08        1.85      1.44 o 
  -5   4   3        0.50        0.45      0.73 o 
  -4   4   3       23.31       19.25      1.38 o 
  -3   4   3        8.54        7.88      0.88 o 
  -2   4   3       17.99       17.46      2.02 o 
  -1   4   3       23.00       27.10      1.15 o 
   0   4   3      280.45      304.22      5.86 o 
   1   4   3      171.40      190.68      4.15 o 
   2   4   3      725.06      785.30     13.09 o 
   3   4   3        3.54        3.47      0.55 o 
   4   4   3        0.73        0.14      0.35 o 
   5   4   3       83.49       85.15      2.97 o 
   6   4   3       58.87       69.24      4.49 o 
   7   4   3        1.13        0.23      1.54 o 
   8   4   3        4.44        1.77      1.95 o 
  -5   5   3        7.27        6.14      1.07 o 
  -4   5   3       43.08       42.61      2.03 o 
  -3   5   3        0.03        0.07      0.93 o 
  -2   5   3       56.86       61.76      3.80 o 
  -1   5   3        1.61        1.71      0.98 o 
   0   5   3      219.58      230.45      4.98 o 
   1   5   3        1.50        2.88      0.98 o 
   2   5   3      478.76      486.86      9.00 o 
   3   5   3        0.26        0.29      0.38 o 
   4   5   3       44.67       46.34      1.90 o 
   5   5   3      124.89      132.95      6.21 o 
   6   5   3       90.99       97.84      5.54 o 
   7   5   3        0.09       -0.75      1.51 o 
  -4   6   3        4.87        2.80      1.62 o 
  -3   6   3       28.50       22.16      2.93 o 
  -2   6   3       76.72       83.66      4.90 o 
  -1   6   3        0.01       -0.68      0.82 o 
   0   6   3       18.35       17.99      2.19 o 
   1   6   3       38.51       35.98      3.38 o 
   2   6   3        5.34        5.29      0.86 o 
   3   6   3       25.50       30.49      3.22 o 
   4   6   3        3.94        4.89      1.55 o 
   5   6   3       12.48       12.06      2.37 o 
   6   6   3        0.21        2.21      1.75 o 
   7   6   3        7.98       10.07      2.77 o 
  -3   7   3       10.92       10.26      2.63 o 
  -2   7   3       90.37       96.59      5.69 o 
  -1   7   3        0.05       -0.42      1.13 o 
   0   7   3      237.75      260.36      9.27 o 
   1   7   3        0.32        0.83      0.68 o 
   2   7   3      228.44      235.62      5.71 o 
   3   7   3        2.57        2.08      0.81 o 
   4   7   3      169.93      188.72      7.84 o 
   5   7   3        0.49        0.32      1.15 o 
   6   7   3       66.41       74.47      5.26 o 
   7   7   3        8.76        9.52      2.71 o 
  -1   8   3       21.13       17.74      2.91 o 
   0   8   3        5.78       11.33      2.36 o 
   1   8   3        1.23        0.58      1.28 o 
   2   8   3       43.14       47.62      2.52 o 
   3   8   3        8.42        9.53      1.97 o 
   4   8   3        0.86       -0.24      0.99 o 
   5   8   3        0.02        0.35      1.31 o 
   6   8   3        2.28        3.68      1.87 o 
   1   9   3       12.85       17.85      2.99 o 
   3   9   3        0.71        0.37      1.35 o 
   4   9   3        0.14        2.28      1.55 o 
  -4  -8   4        3.69        0.99      1.07 o 
  -3  -8   4        3.84        3.61      1.28 o 
  -2  -8   4        8.29       13.39      2.11 o 
  -1  -8   4        3.15        2.04      1.21 o 
   0  -8   4        4.33        3.60      1.24 o 
   1  -8   4        0.98        2.16      1.83 o 
  -5  -7   4        0.35        0.40      1.15 o 
  -4  -7   4        0.33       -0.20      1.07 o 
  -3  -7   4       35.04       37.10      2.83 o 
  -2  -7   4       29.42       29.15      2.63 o 
  -1  -7   4       31.31       32.53      2.52 o 
   0  -7   4       21.69       21.87      2.33 o 
   1  -7   4       10.66       11.02      1.32 o 
   2  -7   4        4.82        3.74      1.88 o 
   3  -7   4       15.11       13.86      3.08 o 
  -6  -6   4        2.12        2.67      1.36 o 
  -5  -6   4       16.53       18.70      2.38 o 
  -4  -6   4       28.33       28.26      2.63 o 
  -3  -6   4        2.06        0.89      0.82 o 
  -2  -6   4        0.06       -0.27      0.69 o 
  -1  -6   4       26.29       25.46      2.05 o 
   0  -6   4       23.33       21.51      2.20 o 
   1  -6   4       18.36       19.63      3.14 o 
   2  -6   4       40.76       48.98      3.75 o 
   3  -6   4        8.09        5.90      2.01 o 
   4  -6   4        7.90        9.86      2.71 o 
  -7  -5   4        0.71        0.61      0.87 o 
  -6  -5   4       32.86       34.54      2.12 o 
  -5  -5   4       30.12       28.23      2.53 o 
  -4  -5   4       18.98       19.55      2.10 o 
  -3  -5   4       72.58       77.12      3.68 o 
  -2  -5   4      105.73      110.00      4.38 o 
  -1  -5   4       64.37       66.99      2.93 o 
   0  -5   4      123.33      127.01      3.43 o 
   1  -5   4       12.34       16.17      3.26 o 
   2  -5   4        7.39        7.69      0.98 o 
   3  -5   4        7.64        6.50      1.82 o 
   4  -5   4        1.69        1.13      1.51 o 
   5  -5   4        7.58        9.04      2.43 o 
  -7  -4   4        2.86        3.30      1.40 o 
  -6  -4   4        9.46        8.15      1.21 o 
  -5  -4   4       36.02       33.80      2.54 o 
  -4  -4   4        0.09       -0.18      0.60 o 
  -3  -4   4      108.44      117.22      4.49 o 
  -2  -4   4       28.74       31.24      2.01 o 
  -1  -4   4        0.59        1.04      0.38 o 
   0  -4   4      495.85      494.22      8.72 o 
   1  -4   4      212.12      221.28      4.74 o 
   2  -4   4        0.04        0.13      0.37 o 
   3  -4   4       12.04       10.82      1.07 o 
   4  -4   4        0.46        0.40      1.19 o 
   5  -4   4        4.40        2.42      1.57 o 
   6  -4   4        0.57       -0.48      1.34 o 
  -7  -3   4       33.66       33.93      3.30 o 
  -6  -3   4       16.28       13.02      2.12 o 
  -5  -3   4      148.09      142.81      3.82 o 
  -4  -3   4       60.29       53.44      3.20 o 
  -3  -3   4      352.57      347.19      9.24 o 
  -2  -3   4        4.86        6.06      0.46 o 
  -1  -3   4      261.03      237.61      4.55 o 
   0  -3   4      858.50      867.74     16.92 o 
   1  -3   4     2577.94     2554.01     38.82 o 
   3  -3   4       14.52       15.47      1.15 o 
   4  -3   4      107.00       96.18      4.96 o 
   5  -3   4       30.76       29.88      3.22 o 
   6  -3   4        3.69        2.32      1.51 o 
  -7  -2   4        5.04        4.95      1.64 o 
  -6  -2   4       43.96       44.96      3.21 o 
  -5  -2   4       26.43       24.00      1.47 o 
  -4  -2   4      123.00      124.27      3.17 o 
  -3  -2   4        0.39        0.44      0.32 o 
  -2  -2   4      276.80      268.26      4.54 o 
  -1  -2   4      321.09      325.93      3.69 o 
   0  -2   4      206.49      190.93      3.72 o 
   1  -2   4        1.97        2.01      0.76 o 
   2  -2   4        2.83        2.45      0.48 o 
   3  -2   4       65.96       62.95      1.42 o 
   4  -2   4       71.97       70.44      3.93 o 
   5  -2   4        5.22        5.89      1.56 o 
   6  -2   4        1.51       -0.76      0.98 o 
   7  -2   4        1.28        1.14      1.61 o 
  -7  -1   4        6.12        3.95      1.37 o 
  -6  -1   4        5.75        8.05      1.70 o 
  -5  -1   4      194.45      195.12      6.70 o 
  -4  -1   4       70.04       68.99      2.47 o 
  -3  -1   4      401.33      407.60      5.99 o 
  -2  -1   4        8.56        6.79      1.30 o 
  -1  -1   4      223.93      233.32      3.35 o 
   0  -1   4      130.89      113.85      1.85 o 
   1  -1   4       50.27       53.34      1.59 o 
   2  -1   4        8.44        9.05      0.75 o 
   3  -1   4       89.08       89.70      2.16 o 
   4  -1   4       15.69       14.63      0.96 o 
   5  -1   4        1.33        3.75      1.22 o 
   6  -1   4        1.22        1.69      1.20 o 
   7  -1   4        0.42       -0.19      1.15 o 
  -7   0   4        0.27        0.43      1.11 o 
  -6   0   4        0.02        0.02      0.78 o 
  -5   0   4       17.41       19.34      2.05 o 
  -4   0   4       17.04       16.11      1.09 o 
  -3   0   4       60.81       64.62      1.46 o 
  -2   0   4       45.13       42.04      1.03 o 
  -1   0   4       40.62       40.75      0.95 o 
   0   0   4     1277.94     1235.04     15.09 o 
   1   0   4      110.21       96.06      1.72 o 
   2   0   4       32.78       33.86      1.88 o 
   3   0   4        3.85        2.63      0.72 o 
   4   0   4        6.34        5.60      0.96 o 
   5   0   4       23.49       21.57      1.33 o 
   6   0   4        8.10        8.27      2.08 o 
   7   0   4        0.05        0.02      1.00 o 
  -6   1   4        0.28       -0.06      0.83 o 
  -5   1   4        4.44        2.51      1.19 o 
  -4   1   4       89.01       86.27      2.64 o 
  -3   1   4      191.08      197.42      4.23 o 
  -2   1   4      191.34      209.21      3.20 o 
  -1   1   4        0.22        0.84      0.65 o 
   0   1   4      180.11      160.04      2.93 o 
   1   1   4      156.59      149.96      4.40 o 
   2   1   4       20.07       19.82      0.88 o 
   3   1   4       19.45       18.02      1.44 o 
   4   1   4        2.60        2.92      0.80 o 
   5   1   4       13.03       13.12      1.64 o 
   6   1   4       25.63       22.87      1.56 o 
   7   1   4        4.82        4.96      1.08 o 
  -6   2   4       11.15       10.24      1.72 o 
  -5   2   4        5.34        3.57      0.81 o 
  -4   2   4      158.91      157.77      3.98 o 
  -3   2   4        1.69        1.64      0.45 o 
  -2   2   4       81.71       80.90      2.21 o 
  -1   2   4      282.19      294.80      5.26 o 
   0   2   4     1132.88     1105.13     24.72 o 
   1   2   4       47.42       50.46      2.15 o 
   2   2   4     1150.72     1150.43     25.69 o 
   3   2   4       19.46       19.73      1.45 o 
   4   2   4        0.01        0.18      0.31 o 
   5   2   4      115.75      124.20      2.95 o 
   6   2   4       59.11       57.55      1.56 o 
   7   2   4        3.97        3.20      1.00 o 
   8   2   4        0.51        0.82      1.28 o 
  -6   3   4        7.87        6.08      1.11 o 
  -5   3   4        1.21        0.43      0.59 o 
  -4   3   4        0.87        0.68      0.52 o 
  -3   3   4       19.54       20.40      1.21 o 
  -2   3   4        2.71        1.14      0.61 o 
  -1   3   4       15.12       15.98      0.68 o 
   0   3   4       57.67       57.30      2.62 o 
   1   3   4      222.62      218.54      6.24 o 
   2   3   4      144.34      137.23      4.36 o 
   3   3   4      218.37      231.07      6.50 o 
   4   3   4       19.58       23.67      1.42 o 
   5   3   4       19.85       20.58      1.43 o 
   6   3   4       30.15       26.44      1.92 o 
   7   3   4       43.07       39.35      3.60 o 
   8   3   4        4.86        2.37      1.42 o 
  -5   4   4        0.01       -0.02      0.61 o 
  -4   4   4       34.57       35.66      1.81 o 
  -3   4   4       11.92       13.18      1.24 o 
  -2   4   4       27.26       29.27      1.38 o 
  -1   4   4        0.20       -0.02      0.54 o 
   0   4   4       91.13      110.55      2.87 o 
   1   4   4       31.26       30.88      1.62 o 
   2   4   4       54.39       58.17      2.00 o 
   3   4   4       16.27       12.83      1.18 o 
   4   4   4       76.15       79.60      2.56 o 
   5   4   4        4.15        2.23      1.28 o 
   6   4   4       61.59       66.58      4.47 o 
   7   4   4        0.03        0.27      1.59 o 
   8   4   4        4.76        3.31      2.07 o 
  -4   5   4        4.97        4.41      1.17 o 
  -3   5   4        0.43        0.85      1.05 o 
  -2   5   4       27.98       25.80      2.68 o 
  -1   5   4       10.34       12.76      1.86 o 
   0   5   4      117.71      119.66      3.26 o 
   1   5   4       17.48       20.72      1.33 o 
   2   5   4      105.10      100.05      2.96 o 
   3   5   4        6.54        5.58      0.81 o 
   4   5   4       22.08       24.56      1.46 o 
   5   5   4        2.16        1.79      1.49 o 
   6   5   4        4.24        5.92      1.92 o 
   7   5   4        4.03        4.05      1.91 o 
  -4   6   4       28.86       29.02      3.61 o 
  -3   6   4        2.96        1.79      1.40 o 
  -2   6   4        5.65        4.23      1.53 o 
  -1   6   4       99.44       97.55      5.03 o 
   0   6   4       80.43       73.31      4.08 o 
   1   6   4        2.63        2.64      0.72 o 
   2   6   4       10.55       10.91      1.19 o 
   3   6   4      105.12       98.23      3.16 o 
   4   6   4      191.45      202.17      5.06 o 
   5   6   4        6.06        7.67      1.95 o 
   6   6   4       30.85       33.72      3.79 o 
   7   6   4       10.46        5.95      2.32 o 
  -3   7   4        4.57        3.03      1.56 o 
  -2   7   4       62.95       70.41      4.91 o 
  -1   7   4       96.67      100.03      5.55 o 
   0   7   4       27.52       24.40      2.77 o 
   1   7   4        2.65        0.87      0.69 o 
   2   7   4      345.33      356.16      7.76 o 
   3   7   4       57.81       57.20      2.59 o 
   4   7   4       69.20       73.25      4.69 o 
   5   7   4        3.91        4.64      1.68 o 
   6   7   4       79.55       85.64      5.89 o 
  -1   8   4       13.32       10.70      2.56 o 
   0   8   4        0.01       -0.66      1.35 o 
   1   8   4       24.25       21.36      2.80 o 
   2   8   4       11.11       11.28      3.84 o 
   3   8   4        1.52        1.26      1.21 o 
   4   8   4        1.61        1.74      1.37 o 
   5   8   4       14.66        9.90      2.30 o 
   6   8   4        4.36        6.06      2.16 o 
   1   9   4        0.18        1.13      1.64 o 
   2   9   4        2.93        6.78      2.14 o 
   3   9   4        0.59        0.39      1.41 o 
   4   9   4        3.07        4.94      1.87 o 
  -4  -8   5       10.12        8.97      1.92 o 
  -3  -8   5        0.53        0.53      1.05 o 
  -2  -8   5        0.17        0.40      1.07 o 
  -1  -8   5       12.34       12.85      2.03 o 
   0  -8   5        7.27        9.98      1.91 o 
   1  -8   5        2.03        0.91      1.71 o 
  -5  -7   5        1.89        1.78      1.38 o 
  -4  -7   5        6.77        2.92      1.34 o 
  -3  -7   5        8.60        6.49      1.55 o 
  -2  -7   5        0.26        0.82      0.94 o 
  -1  -7   5        0.72        0.25      0.86 o 
   0  -7   5        0.22       -0.65      0.78 o 
   1  -7   5        1.96        1.10      0.77 o 
   2  -7   5        0.42       -0.20      1.53 o 
  -6  -6   5        0.58        0.07      0.81 o 
  -5  -6   5       32.27       32.37      2.94 o 
  -4  -6   5       13.25       13.47      2.03 o 
  -3  -6   5      106.19      102.79      4.73 o 
  -2  -6   5        3.58        1.92      0.94 o 
  -1  -6   5       23.04       25.58      2.30 o 
   0  -6   5       22.46       20.78      1.54 o 
   1  -6   5       23.20       25.31      1.69 o 
   2  -6   5        5.56        6.47      1.08 o 
   3  -6   5        0.43        0.94      1.53 o 
   4  -6   5        0.10        3.46      1.99 o 
  -6  -5   5        4.51        5.08      1.12 o 
  -5  -5   5       56.43       59.18      2.55 o 
  -4  -5   5        4.52        2.14      1.12 o 
  -3  -5   5       77.02       81.31      3.91 o 
  -2  -5   5        3.39        2.97      0.94 o 
  -1  -5   5       99.13      100.77      2.87 o 
   0  -5   5        1.52        1.22      0.59 o 
   1  -5   5        1.96        1.92      0.63 o 
   2  -5   5        1.56        1.90      0.66 o 
   4  -5   5        3.30        2.85      1.61 o 
   5  -5   5        1.93        1.24      1.83 o 
  -7  -4   5       15.60       17.20      2.70 o 
  -6  -4   5       16.71       17.80      1.65 o 
  -5  -4   5       36.11       37.77      2.05 o 
  -4  -4   5        0.10       -0.01      0.45 o 
  -3  -4   5       33.27       32.30      2.21 o 
  -2  -4   5       52.21       52.41      2.77 o 
  -1  -4   5       88.30       83.52      2.36 o 
   0  -4   5      116.97      119.78      3.11 o 
   1  -4   5        1.95        1.65      0.51 o 
   2  -4   5        3.17        2.52      0.65 o 
   3  -4   5       12.04       11.22      1.39 o 
   4  -4   5        3.88        2.43      1.56 o 
   5  -4   5        1.03        0.98      1.31 o 
  -7  -3   5        0.85        0.07      0.92 o 
  -6  -3   5        0.16       -0.61      0.79 o 
  -5  -3   5        1.33        1.94      0.69 o 
  -4  -3   5        0.00       -0.17      0.37 o 
  -3  -3   5       12.23       13.29      1.06 o 
  -2  -3   5      372.13      371.97      5.32 o 
  -1  -3   5        0.91        0.95      0.32 o 
   0  -3   5        2.14        4.14      0.58 o 
   1  -3   5     1021.56     1010.58     19.95 o 
   2  -3   5      221.91      215.58      8.36 o 
   3  -3   5        1.31        1.79      0.61 o 
   4  -3   5        0.16       -0.75      0.74 o 
   5  -3   5        4.76        4.08      1.60 o 
   6  -3   5        7.48        8.85      2.32 o 
  -7  -2   5        4.75        3.11      1.26 o 
  -6  -2   5        1.37        0.59      0.89 o 
  -5  -2   5      177.71      173.48      6.41 o 
  -4  -2   5        2.82        2.67      0.59 o 
  -3  -2   5      337.97      336.02     13.43 o 
  -2  -2   5       40.12       39.28      1.05 o 
  -1  -2   5       67.02       80.76      1.63 o 
   0  -2   5        4.14        4.37      0.54 o 
   1  -2   5      965.03      955.38     15.42 o 
   2  -2   5      138.33      136.34      3.37 o 
   3  -2   5      183.03      182.86      4.32 o 
   4  -2   5       11.86        8.20      1.64 o 
   5  -2   5      104.04       99.76      5.24 o 
   6  -2   5        0.90        0.32      1.17 o 
   7  -2   5       19.13       22.63      3.27 o 
  -7  -1   5       26.78       26.02      2.85 o 
  -6  -1   5       11.98        9.11      1.67 o 
  -5  -1   5        0.09       -0.48      0.51 o 
  -4  -1   5       14.77       14.78      1.04 o 
  -3  -1   5       51.65       55.68      1.39 o 
  -2  -1   5       14.08       13.90      0.68 o 
  -1  -1   5      348.16      353.49      4.90 o 
   0  -1   5       87.57       90.55      1.38 o 
   1  -1   5      141.82      149.46      3.29 o 
   2  -1   5       16.05       15.40      1.28 o 
   3  -1   5        3.16        3.84      0.63 o 
   4  -1   5        6.17        7.26      1.52 o 
   5  -1   5        0.08        0.77      0.88 o 
   6  -1   5        0.85        0.76      1.02 o 
   7  -1   5        1.02        1.47      1.43 o 
  -6   0   5       25.52       21.63      2.41 o 
  -5   0   5        0.37        1.20      0.75 o 
  -4   0   5      138.43      140.38      5.36 o 
  -3   0   5      108.18      114.37      2.21 o 
  -2   0   5      420.92      429.99      5.93 o 
  -1   0   5      556.00      579.29      7.58 o 
   0   0   5      195.22      199.18      2.98 o 
   1   0   5      985.47      959.09     11.58 o 
   2   0   5      469.81      459.41     11.67 o 
   3   0   5      276.32      272.70      8.06 o 
   4   0   5       91.94      100.30      4.40 o 
   5   0   5       62.54       65.21      3.68 o 
   6   0   5        5.96        4.86      1.45 o 
   7   0   5        8.12        8.68      1.98 o 
  -6   1   5        0.43        0.25      0.86 o 
  -5   1   5       16.99       16.72      1.96 o 
  -4   1   5       22.46       21.95      1.91 o 
  -3   1   5       15.46       16.23      1.07 o 
  -2   1   5      279.30      290.43      4.29 o 
  -1   1   5      123.65      124.89      2.16 o 
   0   1   5        0.86        0.68      0.25 o 
   1   1   5       13.12       16.31      1.24 o 
   2   1   5       14.84       17.60      0.88 o 
   3   1   5        0.06        0.31      0.30 o 
   4   1   5       14.02       14.16      1.59 o 
   5   1   5        0.03       -0.26      0.56 o 
   6   1   5        0.84        0.48      0.98 o 
   7   1   5        1.11        0.79      1.16 o 
  -6   2   5        9.83        9.88      1.73 o 
  -5   2   5        5.54        6.00      1.00 o 
  -4   2   5        1.22        1.47      0.59 o 
  -3   2   5       91.84       89.10      2.62 o 
  -2   2   5      327.05      338.12      6.28 o 
  -1   2   5        0.58        0.64      0.27 o 
   0   2   5      108.98      108.90      3.84 o 
   1   2   5      107.23      106.56      3.74 o 
   2   2   5        1.29        0.78      0.49 o 
   3   2   5      448.77      476.80     12.15 o 
   4   2   5      255.62      248.96      5.80 o 
   5   2   5        9.90       12.78      1.81 o 
   6   2   5        0.14       -0.43      0.51 o 
   7   2   5       45.28       48.79      1.62 o 
  -5   3   5        1.77        2.82      0.79 o 
  -4   3   5       68.57       71.32      4.38 o 
  -3   3   5        9.04        8.89      1.95 o 
  -2   3   5       83.65       89.73      2.54 o 
  -1   3   5        0.00        0.41      0.27 o 
   0   3   5      269.54      291.60      8.21 o 
   1   3   5       24.28       21.39      1.53 o 
   2   3   5      638.94      660.98     15.84 o 
   3   3   5      131.23      124.80      4.36 o 
   4   3   5       11.94       13.11      1.41 o 
   5   3   5       75.41       72.49      3.45 o 
   6   3   5      115.94      116.50      3.70 o 
   7   3   5        3.43        6.32      1.86 o 
   8   3   5        1.37        1.67      1.09 o 
  -5   4   5        3.01        2.14      0.86 o 
  -4   4   5        5.04        4.60      0.89 o 
  -3   4   5        6.22        5.40      0.85 o 
  -2   4   5       50.07       53.54      1.97 o 
  -1   4   5       39.42       44.63      2.84 o 
   0   4   5       51.18       48.45      1.81 o 
   1   4   5        0.80        3.34      0.82 o 
   2   4   5       68.51       64.43      2.95 o 
   3   4   5       60.06       63.61      2.25 o 
   4   4   5       31.61       35.67      1.73 o 
   5   4   5        4.56        5.14      1.50 o 
   6   4   5        1.10       -0.15      1.11 o 
   7   4   5       19.19       22.50      3.18 o 
   8   4   5        4.66        2.75      2.04 o 
  -4   5   5       18.47       17.00      1.48 o 
  -3   5   5       10.17        9.65      2.04 o 
  -2   5   5        8.12        9.90      1.84 o 
  -1   5   5       12.86       13.71      1.97 o 
   0   5   5       89.66       89.26      2.78 o 
   1   5   5        4.35        4.73      0.77 o 
   2   5   5       24.40       22.00      1.42 o 
   3   5   5       72.63       77.84      2.66 o 
   4   5   5        8.11        7.47      0.94 o 
   5   5   5       59.05       60.42      2.51 o 
   6   5   5        7.30        8.13      2.21 o 
   7   5   5        5.64        6.89      2.27 o 
  -3   6   5       14.95       16.79      2.80 o 
  -2   6   5       14.12       14.74      2.43 o 
  -1   6   5        1.45        1.57      1.24 o 
   0   6   5        6.01        6.40      1.59 o 
   1   6   5       70.10       69.47      2.64 o 
   2   6   5       45.10       52.79      2.70 o 
   3   6   5        2.28        1.10      0.64 o 
   4   6   5        1.48        1.00      0.72 o 
   5   6   5       11.14        6.45      1.81 o 
   6   6   5        1.91        2.25      1.73 o 
   7   6   5        3.04        1.77      1.87 o 
  -2   7   5       18.21       20.56      3.20 o 
  -1   7   5       21.45       16.79      2.65 o 
   0   7   5      215.42      201.50      7.96 o 
   1   7   5       13.39       15.30      2.26 o 
   2   7   5       25.03       22.05      1.75 o 
   3   7   5       41.21       41.18      2.31 o 
   4   7   5      145.41      150.17      5.86 o 
   5   7   5        3.33        4.49      1.70 o 
   6   7   5       41.87       55.35      4.93 o 
  -1   8   5        0.21        0.47      1.49 o 
   0   8   5        5.66        5.64      1.98 o 
   1   8   5        0.96        0.72      1.30 o 
   2   8   5       17.99       18.81      3.09 o 
   3   8   5       47.75       44.90      3.41 o 
   4   8   5        0.00       -0.81      1.15 o 
   5   8   5       10.82       15.70      2.92 o 
   2   9   5        0.04       -0.60      1.44 o 
   3   9   5        5.62        5.90      1.95 o 
  -3  -8   6        8.55       11.75      2.22 o 
  -2  -8   6        5.04        6.30      1.64 o 
  -1  -8   6       24.38       30.13      3.00 o 
   0  -8   6        1.49        1.51      1.18 o 
  -5  -7   6        0.01        1.48      1.41 o 
  -4  -7   6        0.36        0.31      1.15 o 
  -3  -7   6        0.53        0.65      0.99 o 
  -2  -7   6        0.05       -0.05      0.87 o 
  -1  -7   6        0.79        0.03      0.90 o 
   0  -7   6        0.71        0.93      0.94 o 
   1  -7   6        1.91        1.51      0.86 o 
   2  -7   6        0.98       -0.70      1.54 o 
  -5  -6   6        0.16        0.23      1.02 o 
  -4  -6   6       43.12       41.47      3.14 o 
  -3  -6   6        0.23        0.73      1.09 o 
  -2  -6   6      121.32      122.08      5.29 o 
  -1  -6   6        0.57        0.43      0.76 o 
   0  -6   6        3.82        2.08      0.74 o 
   1  -6   6       25.20       26.71      1.83 o 
   2  -6   6       16.39       17.64      1.62 o 
   3  -6   6        0.47       -0.49      1.52 o 
  -6  -5   6        1.08        2.54      1.03 o 
  -5  -5   6      149.79      157.82      4.54 o 
  -4  -5   6        1.23        1.09      0.73 o 
  -3  -5   6      198.29      188.79      6.73 o 
  -2  -5   6       37.56       36.19      2.61 o 
  -1  -5   6      113.66      107.41      4.53 o 
   0  -5   6       18.69       18.08      1.33 o 
   1  -5   6      684.39      708.02     16.83 o 
   2  -5   6       38.16       38.34      1.99 o 
   3  -5   6       33.58       35.11      3.48 o 
   4  -5   6       11.15        9.35      2.33 o 
  -6  -4   6        5.10        4.15      1.08 o 
  -5  -4   6        3.58        3.92      0.94 o 
  -4  -4   6        0.02       -0.34      0.53 o 
  -3  -4   6       43.50       46.89      2.03 o 
  -2  -4   6       12.14       13.03      1.35 o 
  -1  -4   6      201.23      190.98      4.21 o 
   0  -4   6       48.73       48.53      1.86 o 
   1  -4   6        5.13        5.19      0.80 o 
   2  -4   6      243.58      241.23      6.82 o 
   3  -4   6       52.91       52.02      4.43 o 
   4  -4   6        0.04       -0.19      1.17 o 
   5  -4   6        1.73        1.06      1.40 o 
  -6  -3   6        5.84        3.70      1.35 o 
  -5  -3   6       66.99       67.61      3.05 o 
  -4  -3   6      150.07      156.01      3.97 o 
  -3  -3   6      102.68      108.11      5.84 o 
  -2  -3   6       41.45       43.98      2.55 o 
  -1  -3   6      152.23      154.37      2.23 o 
   0  -3   6       35.07       31.16      2.06 o 
   1  -3   6       35.79       36.58      1.60 o 
   2  -3   6       76.16       74.35      3.69 o 
   3  -3   6       59.87       61.55      2.39 o 
   4  -3   6       29.28       29.47      3.05 o 
   5  -3   6       23.05       24.39      3.10 o 
   6  -3   6        2.79       -1.20      1.20 o 
  -6  -2   6        5.61        3.17      1.21 o 
  -5  -2   6        3.76        3.04      1.07 o 
  -4  -2   6       54.14       52.36      1.98 o 
  -3  -2   6        0.29        0.54      0.36 o 
  -2  -2   6       65.16       63.77      1.49 o 
  -1  -2   6       59.97       70.88      1.56 o 
   0  -2   6        0.71        1.12      0.25 o 
   1  -2   6       61.99       66.00      3.29 o 
   2  -2   6        9.92        8.46      0.89 o 
   3  -2   6       10.64       10.20      1.32 o 
   4  -2   6       24.76       26.01      2.65 o 
   5  -2   6        0.48        0.99      1.11 o 
   6  -2   6        0.73        1.00      1.34 o 
  -6  -1   6        3.57        1.89      0.99 o 
  -5  -1   6      100.56       99.45      4.56 o 
  -4  -1   6       88.73       84.04      3.80 o 
  -3  -1   6       27.84       27.68      1.25 o 
  -2  -1   6      119.67      117.12      2.21 o 
  -1  -1   6      296.24      320.41      4.63 o 
   0  -1   6        1.57        1.14      0.29 o 
   1  -1   6       10.85       18.12      0.79 o 
   2  -1   6       24.78       22.90      1.24 o 
   3  -1   6       67.97       69.72      3.58 o 
   4  -1   6        3.24        2.83      1.08 o 
   5  -1   6       44.00       38.59      3.05 o 
   6  -1   6        7.11        7.82      1.88 o 
   7  -1   6        0.75       -1.00      1.21 o 
  -6   0   6       24.60       25.04      2.55 o 
  -5   0   6        0.45        1.58      0.91 o 
  -4   0   6        2.57        5.02      1.12 o 
  -3   0   6       45.42       44.69      1.31 o 
  -2   0   6      381.72      397.78      5.68 o 
  -1   0   6      106.08      113.74      2.11 o 
   0   0   6       93.71       97.18      2.17 o 
   1   0   6      120.03      124.38      3.05 o 
   2   0   6       76.08       77.66      2.49 o 
   3   0   6      154.01      166.22      5.82 o 
   4   0   6      126.98      127.44      5.20 o 
   5   0   6        2.25       -0.48      0.67 o 
   6   0   6        0.35        0.34      0.97 o 
   7   0   6       32.93       33.91      3.38 o 
  -6   1   6        4.25        4.52      1.36 o 
  -5   1   6        5.25        5.40      1.28 o 
  -4   1   6       10.16       11.60      1.11 o 
  -3   1   6       20.93       25.17      1.29 o 
  -2   1   6       27.55       26.51      0.94 o 
  -1   1   6        1.54        1.66      0.29 o 
   0   1   6       18.09       20.53      1.59 o 
   1   1   6      175.79      176.68      5.51 o 
   2   1   6       12.84       12.09      1.38 o 
   3   1   6      190.66      198.12      4.93 o 
   4   1   6       48.22       51.12      1.89 o 
   5   1   6        8.28        7.88      1.49 o 
   6   1   6       27.96       25.88      2.61 o 
   7   1   6       16.63       18.91      2.57 o 
  -6   2   6        8.24       11.45      1.88 o 
  -5   2   6        2.53        3.17      1.11 o 
  -4   2   6       14.35       16.56      1.34 o 
  -3   2   6       42.36       49.68      3.21 o 
  -2   2   6        1.07        1.22      0.39 o 
  -1   2   6       92.33      108.78      2.74 o 
   0   2   6        0.13        0.52      0.45 o 
   1   2   6      313.18      368.60      9.76 o 
   2   2   6       63.01       64.17      2.96 o 
   3   2   6      224.68      223.64      6.88 o 
   4   2   6        1.17        1.30      0.43 o 
   5   2   6       25.35       26.08      1.49 o 
   6   2   6       16.74       17.42      2.90 o 
   7   2   6       16.96       14.40      1.20 o 
  -5   3   6        0.43       -0.40      0.51 o 
  -4   3   6       14.43       13.73      3.85 o 
  -3   3   6        0.35       -0.03      0.40 o 
  -2   3   6        6.53        8.38      1.39 o 
  -1   3   6       45.14       43.64      1.58 o 
   0   3   6       73.69       82.27      3.57 o 
   1   3   6       24.00       22.49      1.69 o 
   2   3   6        0.38        0.20      0.45 o 
   3   3   6        2.82        5.36      1.05 o 
   4   3   6        2.59        4.47      1.07 o 
   5   3   6        4.49        2.33      0.96 o 
   6   3   6        1.35        0.26      0.99 o 
   7   3   6        1.35       -0.13      1.28 o 
  -5   4   6        1.41        3.05      1.34 o 
  -4   4   6        7.62        4.08      1.19 o 
  -3   4   6       11.21       11.13      1.22 o 
  -2   4   6        2.26        2.48      0.64 o 
  -1   4   6        4.99        7.72      1.48 o 
   0   4   6       54.38       58.74      3.17 o 
   1   4   6        2.52        3.35      0.91 o 
   2   4   6       34.76       33.10      2.16 o 
   3   4   6       28.01       23.76      1.86 o 
   4   4   6      191.75      191.59      6.37 o 
   5   4   6        0.18        0.46      0.67 o 
   6   4   6       38.67       35.82      2.95 o 
   7   4   6        0.73        2.09      1.64 o 
  -4   5   6        4.84        8.35      2.18 o 
  -3   5   6       28.93       25.79      3.02 o 
  -2   5   6       20.76       23.40      2.64 o 
  -1   5   6        1.89        1.45      0.97 o 
   0   5   6       34.82       35.24      2.68 o 
   1   5   6       84.82       77.78      3.99 o 
   2   5   6       54.84       52.76      3.09 o 
   3   5   6        0.69       -0.50      0.45 o 
   4   5   6       11.66       10.53      1.20 o 
   5   5   6       54.71       55.50      2.50 o 
   6   5   6        5.06        6.75      2.12 o 
   7   5   6        1.34        0.31      1.62 o 
  -3   6   6       31.45       37.22      3.81 o 
  -2   6   6       42.69       43.89      3.81 o 
  -1   6   6       90.67       77.01      4.59 o 
   0   6   6      191.89      190.65      7.49 o 
   1   6   6      159.13      154.07      4.27 o 
   2   6   6       76.58       71.06      2.75 o 
   3   6   6        8.10        8.39      1.16 o 
   4   6   6      146.79      147.09      4.30 o 
   5   6   6       35.12       38.59      3.95 o 
   6   6   6       28.28       31.66      3.89 o 
   7   6   6        5.81        6.67      2.55 o 
  -2   7   6        6.61        5.46      1.90 o 
  -1   7   6        0.01       -0.02      1.28 o 
   0   7   6        1.45        2.00      1.46 o 
   1   7   6       18.66       21.11      2.65 o 
   2   7   6       37.38       37.46      4.62 o 
   3   7   6       28.04       33.54      2.17 o 
   4   7   6       39.08       41.12      3.05 o 
   5   7   6       12.70       13.97      2.71 o 
   6   7   6       12.87       16.59      3.10 o 
   0   8   6        0.11        0.78      1.51 o 
   1   8   6        6.45        6.68      1.91 o 
   2   8   6        3.90        4.03      1.72 o 
   3   8   6       15.86       14.16      2.36 o 
   4   8   6        0.22        0.60      1.44 o 
   5   8   6        4.49       10.51      2.60 o 
  -4  -7   7        3.14        3.08      1.63 o 
  -3  -7   7        4.33        5.64      1.68 o 
  -2  -7   7       28.92       32.06      3.02 o 
  -1  -7   7       23.55       30.17      2.91 o 
   0  -7   7        4.24        4.46      1.50 o 
   1  -7   7        1.31        1.93      1.19 o 
   2  -7   7        7.79        7.57      2.25 o 
  -5  -6   7       12.67       11.16      1.54 o 
  -4  -6   7        0.00        0.10      1.07 o 
  -3  -6   7        4.65        3.51      1.45 o 
  -2  -6   7        0.16        0.37      0.82 o 
  -1  -6   7        2.92        3.55      1.20 o 
   0  -6   7       28.48       23.31      2.34 o 
   1  -6   7        7.56        8.47      1.29 o 
   2  -6   7       17.47       16.29      4.59 o 
   3  -6   7        0.06       -1.04      1.44 o 
  -5  -5   7       22.19       20.98      1.81 o 
  -4  -5   7       19.77       22.81      5.48 o 
  -3  -5   7       46.56       44.86      3.15 o 
  -2  -5   7        4.10        4.35      1.28 o 
  -1  -5   7      161.34      152.21      5.78 o 
   0  -5   7       27.00       28.48      1.72 o 
   1  -5   7       12.79       15.84      3.07 o 
   2  -5   7       27.46       27.66      1.93 o 
   3  -5   7       43.16       43.88      2.36 o 
   4  -5   7        0.21       -0.28      1.46 o 
  -6  -4   7       12.67       15.80      2.50 o 
  -5  -4   7      127.27      132.79      4.78 o 
  -4  -4   7       17.88       20.11      1.59 o 
  -3  -4   7      229.69      253.46      5.57 o 
  -2  -4   7       61.47       61.32      3.32 o 
  -1  -4   7       37.02       38.23      2.43 o 
   0  -4   7        4.57        2.03      0.56 o 
   1  -4   7      327.34      330.75      6.90 o 
   2  -4   7      169.13      165.94      6.30 o 
   3  -4   7       38.85       44.75      2.83 o 
   4  -4   7        0.15        0.10      1.19 o 
   5  -4   7       55.48       58.67      4.70 o 
  -6  -3   7        3.14        0.70      1.10 o 
  -5  -3   7       44.73       42.12      2.22 o 
  -4  -3   7       39.78       38.67      1.87 o 
  -3  -3   7       27.24       28.91      1.51 o 
  -2  -3   7        0.01        0.44      0.42 o 
  -1  -3   7        0.38        0.75      0.31 o 
   0  -3   7       59.72       54.35      1.96 o 
   1  -3   7        0.87        0.19      0.39 o 
   2  -3   7        3.92        2.71      0.69 o 
   3  -3   7       11.09       11.19      1.42 o 
   4  -3   7        0.29        0.73      1.19 o 
   5  -3   7        0.44        0.00      1.11 o 
   6  -3   7        0.02        0.19      1.37 o 
  -6  -2   7        3.59        3.97      1.27 o 
  -5  -2   7        2.91        1.45      0.99 o 
  -4  -2   7        4.68        3.20      1.68 o 
  -3  -2   7       17.70       15.86      1.45 o 
  -2  -2   7        2.02        2.18      0.50 o 
  -1  -2   7      109.98      110.65      2.17 o 
   0  -2   7       97.37       94.89      1.99 o 
   1  -2   7      106.62       97.30      2.80 o 
   2  -2   7        0.59        1.03      0.53 o 
   3  -2   7        1.54        1.41      0.58 o 
   4  -2   7        2.94        2.03      1.20 o 
   5  -2   7        0.02       -0.61      0.86 o 
   6  -2   7        0.88        0.92      1.36 o 
  -6  -1   7        1.00        1.20      1.02 o 
  -5  -1   7        0.58        0.93      0.87 o 
  -4  -1   7       14.34       12.22      1.66 o 
  -3  -1   7       85.56       84.69      4.28 o 
  -2  -1   7      150.14      166.14      2.96 o 
  -1  -1   7        3.65        4.53      0.47 o 
   0  -1   7        4.04        5.06      0.50 o 
   1  -1   7      115.04      117.31      2.33 o 
   2  -1   7       28.36       31.44      2.01 o 
   3  -1   7        7.48        5.61      1.37 o 
   4  -1   7        9.94        9.54      1.78 o 
   5  -1   7        4.12        3.15      1.34 o 
   6  -1   7        0.71        0.27      1.04 o 
   7  -1   7        4.87        5.30      1.92 o 
  -6   0   7        1.01        0.28      0.82 o 
  -5   0   7        0.35        0.56      0.79 o 
  -4   0   7      122.14      118.99      4.73 o 
  -3   0   7       83.08       82.10      1.95 o 
  -2   0   7       14.56       15.06      0.95 o 
  -1   0   7       90.22      104.08      2.07 o 
   0   0   7      598.92      615.71      8.19 o 
   1   0   7        7.27        7.54      1.66 o 
   2   0   7      456.11      455.51      7.63 o 
   3   0   7        6.33        5.32      0.78 o 
   4   0   7       22.92       29.08      2.55 o 
   5   0   7       33.25       34.71      2.80 o 
   6   0   7       32.89       35.91      3.27 o 
   7   0   7        0.03        0.73      1.15 o 
  -6   1   7        0.76        1.46      1.07 o 
  -5   1   7        7.89        9.04      1.62 o 
  -4   1   7       36.34       41.71      2.63 o 
  -3   1   7        0.88        1.27      0.95 o 
  -2   1   7       24.74       25.37      0.98 o 
  -1   1   7       95.53      108.95      2.16 o 
   0   1   7      202.93      200.55      3.26 o 
   1   1   7       11.79       12.68      1.40 o 
   2   1   7      173.90      165.06      5.62 o 
   3   1   7       18.05       16.88      1.13 o 
   4   1   7       20.09       23.65      1.42 o 
   5   1   7       94.02      100.46      3.04 o 
   6   1   7       13.95       15.47      1.43 o 
   7   1   7        2.57        2.71      1.05 o 
  -5   2   7        4.35        5.64      1.31 o 
  -4   2   7        1.50        1.81      0.68 o 
  -3   2   7       30.71       30.18      3.22 o 
  -2   2   7      120.66      125.72      4.13 o 
  -1   2   7        0.07        0.57      0.30 o 
   0   2   7       76.00       74.43      3.33 o 
   1   2   7       31.27       34.07      2.16 o 
   2   2   7       92.12       98.21      4.00 o 
   3   2   7      125.20      108.98      4.40 o 
   4   2   7       78.07       87.36      4.11 o 
   5   2   7        0.08       -0.16      0.51 o 
   6   2   7        4.91        3.93      0.87 o 
   7   2   7       19.27       18.80      1.59 o 
  -5   3   7        8.79        9.12      1.58 o 
  -4   3   7        7.51        8.82      1.15 o 
  -3   3   7      111.95      109.49      3.23 o 
  -2   3   7        0.00        0.37      0.41 o 
  -1   3   7       10.70       10.78      0.91 o 
   0   3   7      185.29      168.54      5.89 o 
   1   3   7       86.47       96.71      4.02 o 
   2   3   7       49.76       36.52      2.38 o 
   3   3   7      119.90      125.33      4.83 o 
   4   3   7        1.60        0.65      0.78 o 
   5   3   7       51.62       49.96      3.13 o 
   6   3   7        2.50        1.39      1.05 o 
   7   3   7       15.85       13.91      1.69 o 
  -4   4   7        1.29        0.66      0.97 o 
  -3   4   7       42.48       40.42      1.96 o 
  -2   4   7        0.00        0.13      0.43 o 
  -1   4   7      110.74      104.81      4.83 o 
   0   4   7       13.42       18.94      2.01 o 
   1   4   7       67.90       62.85      3.33 o 
   2   4   7       38.08       39.83      2.57 o 
   3   4   7      106.80      101.21      4.30 o 
   4   4   7       10.92       13.94      1.80 o 
   5   4   7       11.32       13.34      1.80 o 
   6   4   7        0.20        0.45      0.84 o 
   7   4   7        5.52        5.82      2.05 o 
  -3   5   7        7.72        6.06      1.92 o 
  -2   5   7        8.82       10.96      2.08 o 
  -1   5   7      183.78      188.02      7.42 o 
   0   5   7       23.29       16.73      2.14 o 
   1   5   7       28.09       30.61      1.85 o 
   2   5   7      121.26      117.75      3.57 o 
   3   5   7      222.39      212.23      5.27 o 
   4   5   7        1.24        0.80      0.66 o 
   5   5   7        7.24       11.44      1.41 o 
   6   5   7        3.55        2.29      0.97 o 
   7   5   7        9.19       18.47      3.22 o 
  -3   6   7       11.76       12.54      2.64 o 
  -2   6   7       45.58       56.28      4.19 o 
  -1   6   7       17.29       14.63      2.37 o 
   0   6   7       21.62       20.99      2.60 o 
   1   6   7        8.30        9.63      2.06 o 
   2   6   7      295.49      298.66      6.80 o 
   3   6   7       63.94       55.15      2.52 o 
   4   6   7       32.72       35.82      2.54 o 
   5   6   7        0.51        0.44      0.74 o 
   6   6   7       29.65       26.46      3.62 o 
  -1   7   7       10.10        9.31      2.29 o 
   0   7   7        3.53        1.87      1.41 o 
   1   7   7       26.33       21.55      2.67 o 
   2   7   7        6.86        8.90      1.35 o 
   3   7   7        1.67        0.79      0.82 o 
   4   7   7        5.48        5.35      1.22 o 
   5   7   7       17.82       14.90      2.79 o 
   6   7   7        1.20       -0.45      1.44 o 
   0   8   7        1.43        1.11      1.62 o 
   1   8   7        3.02        1.81      1.57 o 
   2   8   7       14.56       13.13      2.42 o 
   3   8   7        8.45       10.92      1.60 o 
   4   8   7        4.83        3.67      2.14 o 
   5   8   7        2.14        0.72      1.51 o 
  -3  -7   8        1.15        0.62      1.35 o 
  -2  -7   8        1.92        1.87      1.35 o 
  -1  -7   8        3.34        1.22      1.21 o 
   0  -7   8        6.51        4.93      1.56 o 
   1  -7   8       35.56       31.83      3.06 o 
  -4  -6   8        9.60        9.44      2.03 o 
  -3  -6   8        4.12        9.09      2.04 o 
  -2  -6   8        8.35       12.77      2.14 o 
  -1  -6   8        3.76        1.83      1.09 o 
   0  -6   8        3.61        1.85      1.07 o 
   1  -6   8        6.44        6.24      1.34 o 
   2  -6   8       62.32       65.81      3.04 o 
  -5  -5   8        0.60       -0.30      0.86 o 
  -4  -5   8        6.89        9.96      1.99 o 
  -3  -5   8       15.77       11.63      2.00 o 
  -2  -5   8       11.05       10.64      1.88 o 
  -1  -5   8       22.44       18.12      2.18 o 
   0  -5   8        9.25       11.95      1.84 o 
   1  -5   8       89.30       72.89      2.89 o 
   2  -5   8        0.00        0.56      0.77 o 
   3  -5   8       40.33       33.96      2.20 o 
   4  -5   8        0.27       -1.58      1.36 o 
  -5  -4   8        4.14        3.20      0.99 o 
  -4  -4   8      141.75      147.30      4.18 o 
  -3  -4   8        1.95        0.53      0.95 o 
  -2  -4   8      112.30      110.66      4.80 o 
  -1  -4   8       97.97       97.51      4.42 o 
   0  -4   8       76.62       77.72      2.67 o 
   1  -4   8       44.19       44.43      2.14 o 
   2  -4   8       14.95       14.75      1.43 o 
   3  -4   8       32.65       32.35      2.02 o 
   4  -4   8       31.19       31.11      2.14 o 
   5  -4   8        8.30       10.32      2.73 o 
  -5  -3   8        0.03        0.35      0.88 o 
  -4  -3   8       71.96       76.98      4.25 o 
  -3  -3   8       13.91       13.98      3.64 o 
  -2  -3   8        8.10        9.89      0.97 o 
  -1  -3   8        2.69        2.97      0.92 o 
   0  -3   8       35.62       34.77      1.38 o 
   1  -3   8       20.23       22.85      1.52 o 
   2  -3   8       37.82       33.76      1.83 o 
   3  -3   8        1.37        0.57      0.64 o 
   4  -3   8       18.22       19.90      2.78 o 
   5  -3   8       10.67       10.33      2.47 o 
  -6  -2   8        0.43        0.21      0.94 o 
  -5  -2   8        8.20        9.06      1.74 o 
  -4  -2   8       95.20       95.39      3.90 o 
  -3  -2   8       70.89       74.06      2.44 o 
  -2  -2   8       15.72       18.27      1.17 o 
  -1  -2   8       48.69       50.86      1.40 o 
   0  -2   8      155.76      163.67      3.96 o 
   1  -2   8        1.71        3.02      0.49 o 
   2  -2   8       50.80       48.07      2.11 o 
   3  -2   8        0.98        1.20      0.92 o 
   4  -2   8        8.28        6.45      1.75 o 
   5  -2   8        2.95        0.88      1.26 o 
   6  -2   8        7.67        7.56      2.16 o 
  -6  -1   8        0.68        1.45      1.01 o 
  -5  -1   8        3.71        3.51      1.21 o 
  -4  -1   8        1.22        0.60      0.82 o 
  -3  -1   8       25.50       26.64      1.40 o 
  -2  -1   8       14.33       17.48      0.90 o 
  -1  -1   8        0.41        0.24      0.25 o 
   0  -1   8       99.08       96.18      1.91 o 
   1  -1   8       32.52       30.36      1.15 o 
   2  -1   8       16.56       15.28      1.02 o 
   3  -1   8       32.92       36.80      2.83 o 
   4  -1   8        0.60        1.47      0.99 o 
   5  -1   8        5.20        3.84      1.50 o 
   6  -1   8       12.16        8.47      2.14 o 
  -5   0   8        7.79        8.95      1.62 o 
  -4   0   8       12.14       12.66      1.72 o 
  -3   0   8        8.24        8.65      1.32 o 
  -2   0   8       68.94       70.57      1.77 o 
  -1   0   8        1.85        1.57      0.35 o 
   0   0   8      119.72      118.24      2.69 o 
   1   0   8        7.88        6.64      0.84 o 
   2   0   8       22.11       21.44      1.27 o 
   3   0   8       11.25       11.71      1.10 o 
   4   0   8       15.45       16.02      1.37 o 
   5   0   8       17.56       16.04      2.35 o 
   6   0   8       24.12       22.08      2.82 o 
   7   0   8        0.23        0.78      1.40 o 
  -5   1   8       11.64       12.57      1.88 o 
  -4   1   8        4.33        3.07      0.98 o 
  -3   1   8       11.47       10.61      1.16 o 
  -2   1   8        0.37        0.17      0.29 o 
  -1   1   8        3.93        3.35      0.63 o 
   0   1   8        5.42        4.46      0.68 o 
   1   1   8        7.03       10.44      1.41 o 
   2   1   8       27.58       30.97      2.20 o 
   3   1   8       37.41       34.95      2.58 o 
   4   1   8        3.95        5.08      1.70 o 
   5   1   8        0.35        0.26      0.59 o 
   6   1   8        6.65        6.37      1.19 o 
   7   1   8        0.21        1.59      1.02 o 
  -5   2   8        5.42        5.02      1.24 o 
  -4   2   8       35.64       32.11      1.80 o 
  -3   2   8       12.16       11.75      1.13 o 
  -2   2   8       33.34       31.30      1.74 o 
  -1   2   8        0.15        0.22      0.28 o 
   0   2   8       27.60       31.70      2.22 o 
   1   2   8        3.68        3.35      0.90 o 
   2   2   8       24.26       25.53      2.09 o 
   3   2   8        0.00        0.30      0.72 o 
   4   2   8       54.98       57.14      3.36 o 
   5   2   8        0.35       -0.95      0.83 o 
   6   2   8       33.63       36.71      2.02 o 
   7   2   8        1.12        1.08      0.90 o 
  -4   3   8        0.86        0.06      0.73 o 
  -3   3   8        0.78        1.41      1.37 o 
  -2   3   8       11.87       11.12      1.05 o 
  -1   3   8      100.24      100.22      4.55 o 
   0   3   8       24.61       23.90      2.17 o 
   1   3   8        2.00        1.34      0.69 o 
   2   3   8       55.42       66.39      3.47 o 
   3   3   8       31.29       32.03      2.45 o 
   4   3   8        0.47        0.25      0.77 o 
   5   3   8       12.19       12.63      1.90 o 
   6   3   8        4.83        5.35      1.59 o 
   7   3   8        0.05        2.06      1.44 o 
  -4   4   8        1.09        0.97      0.72 o 
  -3   4   8       21.20       29.29      3.70 o 
  -2   4   8        2.35        0.69      1.03 o 
  -1   4   8       33.84       27.84      2.62 o 
   0   4   8       22.17       21.30      2.25 o 
   1   4   8        0.08        0.48      0.81 o 
   2   4   8       17.65       14.87      1.84 o 
   3   4   8       65.67       53.39      3.16 o 
   4   4   8        1.92        0.36      0.94 o 
   5   4   8        0.54        0.82      0.95 o 
   6   4   8        8.58        9.17      1.92 o 
   7   4   8        0.63        0.36      1.37 o 
  -3   5   8        0.00       -0.10      1.09 o 
  -2   5   8       39.95       39.24      3.56 o 
  -1   5   8       22.01       21.11      2.59 o 
   0   5   8      198.90      194.16      7.40 o 
   1   5   8        7.05        5.78      1.48 o 
   2   5   8      110.74      111.77      4.99 o 
   3   5   8        7.01        5.61      1.40 o 
   4   5   8       42.14       43.68      3.02 o 
   5   5   8       17.91       19.63      1.78 o 
   6   5   8       24.18       29.55      2.22 o 
   7   5   8        8.65       12.60      2.79 o 
  -2   6   8        1.37        0.61      1.24 o 
  -1   6   8        0.22       -0.32      0.98 o 
   0   6   8       28.01       25.78      2.89 o 
   1   6   8        1.58        0.95      1.12 o 
   2   6   8        2.36        1.86      0.82 o 
   3   6   8       22.97       22.40      2.55 o 
   4   6   8        9.74       10.17      1.82 o 
   5   6   8       11.83       13.48      2.90 o 
   6   6   8        4.96        6.46      1.97 o 
  -1   7   8        2.86        2.96      1.67 o 
   0   7   8        0.95        0.38      1.39 o 
   1   7   8        9.95       10.36      2.20 o 
   2   7   8        6.82        6.81      1.23 o 
   3   7   8       15.19        9.81      1.44 o 
   4   7   8        5.31        3.66      1.13 o 
   5   7   8        9.27        9.40      1.71 o 
   1   8   8        0.24        1.16      1.53 o 
   2   8   8        3.19        0.57      1.40 o 
   3   8   8        0.63       -0.29      0.96 o 
   4   8   8        2.39        4.03      1.24 o 
  -3  -6   9       13.49       18.22      2.66 o 
  -2  -6   9        2.23        2.14      1.47 o 
  -1  -6   9        4.16        3.44      1.38 o 
   0  -6   9        2.95        3.76      1.53 o 
   1  -6   9       21.08       16.22      2.34 o 
   2  -6   9       38.77       41.61      3.41 o 
  -4  -5   9       61.66       68.52      4.19 o 
  -3  -5   9        5.23        4.81      1.60 o 
  -2  -5   9       37.55       43.64      3.32 o 
  -1  -5   9        0.70       -0.22      0.86 o 
   0  -5   9        2.83        7.16      1.62 o 
   1  -5   9        4.95        4.27      1.97 o 
   2  -5   9       42.51       42.76      2.39 o 
   3  -5   9        1.50        1.75      0.91 o 
  -5  -4   9        4.12        2.24      1.32 o 
  -4  -4   9        8.24        8.05      1.84 o 
  -3  -4   9       53.22       58.29      3.61 o 
  -2  -4   9        0.01        0.31      0.96 o 
  -1  -4   9        9.15        6.71      1.63 o 
   0  -4   9        8.75        7.44      0.79 o 
   1  -4   9        3.87        2.11      0.79 o 
   2  -4   9        1.11        0.87      0.76 o 
   3  -4   9       22.64       21.93      1.89 o 
   4  -4   9        0.27        1.09      0.87 o 
  -5  -3   9       10.97       11.47      2.04 o 
  -4  -3   9        0.93        0.41      0.70 o 
  -3  -3   9        8.16        8.41      1.07 o 
  -2  -3   9      137.68      147.78      5.77 o 
  -1  -3   9       32.00       28.95      2.51 o 
   0  -3   9      119.68      119.22      2.58 o 
   1  -3   9        1.05        1.32      0.49 o 
   2  -3   9      117.32      124.91      3.85 o 
   3  -3   9        4.07        4.43      1.00 o 
   4  -3   9       35.99       41.10      3.87 o 
   5  -3   9        0.62        1.55      1.71 o 
  -5  -2   9        6.10        6.13      1.53 o 
  -4  -2   9        2.84        3.94      1.16 o 
  -3  -2   9       14.57       16.14      1.31 o 
  -2  -2   9      193.27      200.87      6.05 o 
  -1  -2   9      100.63       99.89      7.84 o 
   0  -2   9       18.81       16.07      1.27 o 
   1  -2   9        4.30        4.06      0.62 o 
   2  -2   9       42.69       42.37      1.58 o 
   3  -2   9        3.67        2.42      1.80 o 
   4  -2   9       24.91       21.76      2.80 o 
   5  -2   9        0.85        1.95      1.49 o 
  -5  -1   9        0.65        0.09      0.94 o 
  -4  -1   9       13.87       14.70      1.87 o 
  -3  -1   9       56.80       64.76      2.30 o 
  -2  -1   9      124.85      131.11      5.20 o 
  -1  -1   9        0.01        0.41      0.31 o 
   0  -1   9        8.03        8.60      0.96 o 
   1  -1   9      104.19      105.30      3.19 o 
   2  -1   9       28.22       27.64      1.28 o 
   3  -1   9      134.81      138.35      3.71 o 
   4  -1   9       48.81       50.88      3.70 o 
   5  -1   9        0.10        0.16      0.99 o 
   6  -1   9        3.69        1.68      1.45 o 
  -5   0   9       14.01       12.59      1.90 o 
  -4   0   9       17.11       13.87      1.81 o 
  -3   0   9      142.63      165.19      5.58 o 
  -2   0   9        5.72        6.58      0.66 o 
  -1   0   9       98.42       97.40      2.15 o 
   0   0   9        1.73        1.22      0.30 o 
   1   0   9      203.50      203.74      4.80 o 
   2   0   9        5.84        7.54      1.44 o 
   3   0   9      206.85      209.18      4.70 o 
   4   0   9       17.13       15.87      1.43 o 
   5   0   9        9.25       11.46      1.44 o 
   6   0   9       18.15       18.21      1.82 o 
  -5   1   9       15.42       18.29      2.24 o 
  -4   1   9        0.78       -0.24      0.68 o 
  -3   1   9        0.51        2.18      0.67 o 
  -2   1   9       49.30       48.58      1.86 o 
  -1   1   9      127.29      126.07      2.59 o 
   0   1   9        2.94        3.52      0.99 o 
   1   1   9       22.40       23.98      2.13 o 
   2   1   9       21.35       26.07      2.29 o 
   3   1   9        2.66        1.26      0.86 o 
   4   1   9       32.63       35.96      3.83 o 
   5   1   9        0.10        0.20      0.67 o 
   6   1   9        0.81        2.15      1.46 o 
   7   1   9        2.34        1.65      1.35 o 
  -4   2   9        0.15       -0.01      0.61 o 
  -3   2   9      113.06      116.09      3.83 o 
  -2   2   9       12.88       12.89      1.59 o 
  -1   2   9      125.94      126.91      3.21 o 
   0   2   9        3.84        5.16      1.21 o 
   1   2   9      248.52      248.22      7.99 o 
   2   2   9        0.18        0.72      0.69 o 
   3   2   9      164.14      151.52      5.93 o 
   4   2   9       14.90       18.02      2.17 o 
   5   2   9       33.18       34.99      3.10 o 
   6   2   9        0.40        0.23      1.35 o 
   7   2   9       11.83       15.22      1.66 o 
  -4   3   9        8.87       13.31      1.40 o 
  -3   3   9       45.51       43.46      2.05 o 
  -2   3   9        4.77        2.56      0.71 o 
  -1   3   9       11.09       10.16      1.73 o 
   0   3   9       59.15       53.79      3.28 o 
   1   3   9      109.40      101.69      4.57 o 
   2   3   9        6.26        6.53      1.41 o 
   3   3   9        0.05        0.19      0.72 o 
   4   3   9       49.43       55.14      3.53 o 
   5   3   9       54.51       54.64      3.60 o 
   6   3   9        1.99        2.86      1.41 o 
   7   3   9        6.94        1.58      1.59 o 
  -3   4   9       11.86        8.40      1.14 o 
  -2   4   9       19.28       19.61      2.66 o 
  -1   4   9       17.28       16.12      2.29 o 
   0   4   9      250.93      235.31      8.28 o 
   1   4   9      175.85      161.89      6.36 o 
   2   4   9       14.43       11.69      1.79 o 
   3   4   9       19.51       18.83      2.18 o 
   4   4   9      175.42      182.22      6.99 o 
   5   4   9       12.83       12.41      2.00 o 
   6   4   9       15.85       18.82      2.54 o 
  -2   5   9       22.80       23.61      3.01 o 
  -1   5   9       33.97       37.94      3.44 o 
   0   5   9       40.15       39.04      3.35 o 
   1   5   9       26.34       23.22      2.59 o 
   2   5   9       14.87       10.91      1.88 o 
   3   5   9      174.30      177.84      6.86 o 
   4   5   9      100.55       95.28      4.78 o 
   5   5   9       24.47       26.79      2.72 o 
   6   5   9       10.58       12.33      2.90 o 
  -1   6   9        0.16       -0.82      0.96 o 
   0   6   9        2.44        1.07      1.17 o 
   1   6   9        5.38        2.11      1.31 o 
   2   6   9        8.77        8.02      1.97 o 
   3   6   9        0.13        0.04      1.61 o 
   4   6   9        0.00       -0.47      0.73 o 
   5   6   9        2.65        1.64      1.30 o 
   6   6   9        1.25        1.23      1.02 o 
   0   7   9       17.17       13.20      2.67 o 
   1   7   9        0.73        3.20      1.70 o 
   2   7   9        0.55        0.66      1.24 o 
   3   7   9       13.15       15.66      3.58 o 
   4   7   9        8.43        8.49      1.93 o 
   5   7   9        6.71        5.48      1.74 o 
  -2  -6  10        0.09       -0.40      1.23 o 
  -1  -6  10        3.85        1.25      1.28 o 
   0  -6  10        1.54        1.56      1.29 o 
  -3  -5  10       14.58       13.56      2.38 o 
  -2  -5  10        0.68        2.26      1.38 o 
  -1  -5  10        9.46       11.79      2.16 o 
   0  -5  10        4.21        2.47      1.16 o 
   1  -5  10        2.54        1.71      1.26 o 
   2  -5  10        0.05        0.36      0.88 o 
  -4  -4  10        5.38        4.45      1.64 o 
  -3  -4  10        6.44        6.72      1.74 o 
  -2  -4  10        9.39        8.67      1.84 o 
  -1  -4  10       30.54       35.03      3.03 o 
   0  -4  10        0.02       -0.11      0.76 o 
   1  -4  10        1.75        1.65      0.58 o 
   2  -4  10        0.63        0.53      1.06 o 
   3  -4  10        0.10        0.20      0.84 o 
   4  -4  10        0.08        0.72      1.69 o 
  -4  -3  10        2.61        1.68      1.41 o 
  -3  -3  10        5.30        3.57      1.49 o 
  -2  -3  10        7.29        7.30      1.66 o 
  -1  -3  10        1.62        2.17      1.18 o 
   0  -3  10        2.22        3.11      0.86 o 
   1  -3  10        4.37        2.99      0.64 o 
   2  -3  10        5.56        6.94      0.81 o 
   3  -3  10        7.69        7.18      1.98 o 
   4  -3  10       10.35       10.57      2.38 o 
  -4  -2  10       39.86       40.56      2.84 o 
  -3  -2  10       13.76       14.51      1.35 o 
  -2  -2  10       47.32       50.48      3.25 o 
  -1  -2  10        1.07        0.75      0.98 o 
   0  -2  10       75.94       76.28      2.69 o 
   1  -2  10        2.83        2.59      0.59 o 
   2  -2  10       83.95       83.40      3.86 o 
   3  -2  10        3.77        3.57      0.81 o 
   4  -2  10       34.35       30.83      3.28 o 
   5  -2  10        1.09        0.24      1.43 o 
  -4  -1  10        3.91        3.85      1.25 o 
  -3  -1  10       57.53       57.47      2.27 o 
  -2  -1  10       15.38       17.32      1.24 o 
  -1  -1  10      101.85      102.41      4.71 o 
   0  -1  10       21.37       21.08      1.49 o 
   1  -1  10       99.61       87.09      2.99 o 
   2  -1  10       21.60       24.34      1.39 o 
   3  -1  10       26.03       25.47      3.98 o 
   4  -1  10        0.01       -0.65      0.65 o 
   5  -1  10       39.07       44.61      3.69 o 
  -4   0  10        2.88        2.93      1.12 o 
  -3   0  10        1.51        1.78      0.88 o 
  -2   0  10       21.27       19.63      1.18 o 
  -1   0  10        4.06        4.29      0.58 o 
   0   0  10       50.79       48.10      2.13 o 
   1   0  10       14.90       15.92      1.37 o 
   2   0  10       33.45       32.04      2.59 o 
   3   0  10        0.33        1.83      0.99 o 
   4   0  10       23.91       21.55      1.65 o 
   5   0  10        0.80        1.52      1.06 o 
   6   0  10        0.10       -0.13      1.11 o 
  -4   1  10        2.68        2.13      1.00 o 
  -3   1  10      143.88      143.32      5.09 o 
  -2   1  10        0.10        0.05      0.47 o 
  -1   1  10       74.55       73.00      1.93 o 
   0   1  10       99.36      108.86      4.74 o 
   1   1  10      152.81      154.23      5.93 o 
   2   1  10       18.56       18.12      2.13 o 
   3   1  10       46.67       51.49      3.31 o 
   4   1  10       19.58       22.20      2.65 o 
   5   1  10       51.81       61.50      2.59 o 
   6   1  10        2.71        4.30      1.14 o 
  -4   2  10        0.02       -0.18      0.73 o 
  -3   2  10       33.90       37.46      1.92 o 
  -2   2  10        4.91        3.21      0.70 o 
  -1   2  10       92.58       94.90      3.42 o 
   0   2  10       27.43       27.27      2.45 o 
   1   2  10       11.28       11.44      1.74 o 
   2   2  10       10.28        8.34      1.58 o 
   3   2  10      114.70      111.14      5.12 o 
   4   2  10        0.19        1.08      1.01 o 
   5   2  10        9.90        9.50      2.03 o 
   6   2  10       18.70       20.48      2.86 o 
  -3   3  10       48.93       45.84      2.20 o 
  -2   3  10       11.33       13.16      1.82 o 
  -1   3  10      215.93      214.50      7.94 o 
   0   3  10       44.51       43.31      3.16 o 
   1   3  10      268.48      257.38      8.67 o 
   2   3  10        6.68        3.17      1.16 o 
   3   3  10      171.11      165.86      6.61 o 
   4   3  10        0.09        0.45      0.99 o 
   5   3  10      103.73      117.29      5.63 o 
   6   3  10        1.72        4.08      1.63 o 
  -3   4  10        3.34        3.22      0.88 o 
  -2   4  10       35.32       36.91      3.54 o 
  -1   4  10        4.50        2.89      1.28 o 
   0   4  10       12.97       17.68      2.33 o 
   1   4  10       14.84       12.69      2.01 o 
   2   4  10      117.15      117.47      5.40 o 
   3   4  10        3.83        3.17      1.28 o 
   4   4  10       32.83       40.31      3.27 o 
   5   4  10        0.60        0.24      1.15 o 
   6   4  10       12.07        7.63      2.01 o 
  -2   5  10        1.34        1.30      1.49 o 
  -1   5  10        9.02        8.08      2.00 o 
   0   5  10        2.63        4.11      1.50 o 
   1   5  10       28.52       26.14      2.83 o 
   2   5  10        2.06        3.89      1.42 o 
   3   5  10        8.71        5.86      1.58 o 
   4   5  10        3.74        2.31      1.37 o 
   5   5  10       16.93       16.15      2.38 o 
   6   5  10        0.80        0.98      1.53 o 
  -1   6  10        9.44       12.00      2.57 o 
   0   6  10        3.25        0.96      1.23 o 
   1   6  10       14.31       10.36      2.32 o 
   2   6  10        2.29        2.13      0.99 o 
   3   6  10       10.69        8.42      2.26 o 
   4   6  10        2.38        1.14      0.88 o 
   5   6  10        4.74        4.49      1.25 o 
   1   7  10        2.32        2.59      1.81 o 
   2   7  10        7.07        4.52      1.81 o 
   3   7  10        0.06        0.39      0.89 o 
   4   7  10        0.62        0.59      0.94 o 
  -2  -5  11        1.28        1.46      1.62 o 
  -1  -5  11        0.03       -0.56      1.22 o 
   0  -5  11        3.49        2.67      1.33 o 
   1  -5  11        2.26        4.01      1.52 o 
  -3  -4  11       20.84       22.99      2.92 o 
  -2  -4  11        0.01       -0.62      1.13 o 
  -1  -4  11       19.43       17.08      2.54 o 
   0  -4  11       25.10       28.32      3.00 o 
   1  -4  11        0.01       -0.05      0.58 o 
   2  -4  11        2.26        1.89      0.73 o 
   3  -4  11        0.45       -0.53      0.85 o 
  -3  -3  11        9.11        9.70      2.12 o 
  -2  -3  11       16.42       13.96      2.26 o 
  -1  -3  11       17.92       16.32      2.34 o 
   0  -3  11       19.18       20.57      2.53 o 
   1  -3  11        4.09        5.12      0.85 o 
   2  -3  11        0.10        0.62      0.59 o 
   3  -3  11        3.09        3.83      0.86 o 
   4  -3  11        2.22        3.77      1.95 o 
  -4  -2  11       23.07       30.33      2.69 o 
  -3  -2  11       15.16       12.98      2.21 o 
  -2  -2  11        6.28        5.69      1.74 o 
  -1  -2  11        0.04       -0.75      0.86 o 
   0  -2  11       55.53       56.91      2.45 o 
   1  -2  11        6.52        6.69      3.43 o 
   2  -2  11        7.43        6.11      1.13 o 
   3  -2  11        2.18        1.47      0.67 o 
   4  -2  11        0.13       -0.55      0.81 o 
  -4  -1  11        0.52       -0.09      0.91 o 
  -3  -1  11        1.69        1.45      0.89 o 
  -2  -1  11       59.27       65.87      3.81 o 
  -1  -1  11       86.03       76.37      2.78 o 
   0  -1  11        6.67        4.16      0.92 o 
   1  -1  11       32.83       27.13      1.82 o 
   2  -1  11       42.61       37.99      4.82 o 
   3  -1  11       34.92       34.76      2.02 o 
   4  -1  11       40.93       37.00      2.26 o 
   5  -1  11       15.19       26.32      2.25 o 
  -4   0  11        9.05        7.43      1.53 o 
  -3   0  11       25.60       26.85      2.06 o 
  -2   0  11       60.58       63.11      3.96 o 
  -1   0  11        5.95        6.77      1.07 o 
   0   0  11        2.24        1.29      0.72 o 
   1   0  11       74.52       70.39      2.80 o 
   2   0  11       23.13       18.43      2.20 o 
   3   0  11       16.70       12.64      2.11 o 
   4   0  11       26.55       31.47      2.00 o 
   5   0  11        2.96        3.13      1.07 o 
  -3   1  11        9.36       12.10      1.62 o 
  -2   1  11        0.09        0.11      1.07 o 
  -1   1  11       33.64       30.57      4.05 o 
   0   1  11       11.07        9.52      1.70 o 
   1   1  11       16.72       20.93      2.38 o 
   2   1  11        2.94        5.29      1.45 o 
   3   1  11       43.14       42.79      3.18 o 
   4   1  11        5.41        5.45      1.67 o 
   5   1  11        0.03       -0.44      1.29 o 
   6   1  11        0.30        1.35      1.59 o 
  -3   2  11        1.73        0.60      0.66 o 
  -2   2  11        0.94        1.03      0.60 o 
  -1   2  11        4.12        1.92      1.07 o 
   0   2  11       44.17       49.30      3.38 o 
   1   2  11      144.19      140.80      5.96 o 
   2   2  11       10.29        8.11      1.73 o 
   3   2  11        0.67        1.91      1.13 o 
   4   2  11       38.69       43.72      3.46 o 
   5   2  11       43.23       48.38      3.63 o 
   6   2  11        0.00        1.29      1.39 o 
  -3   3  11       31.95       33.48      3.32 o 
  -2   3  11        0.19        0.50      1.03 o 
  -1   3  11       44.79       43.33      3.44 o 
   0   3  11        0.92        1.41      1.04 o 
   1   3  11       11.25       10.12      1.83 o 
   2   3  11       37.59       35.05      2.85 o 
   3   3  11      135.30      145.42      6.41 o 
   4   3  11       13.20       13.97      2.26 o 
   5   3  11        6.51        7.71      2.08 o 
   6   3  11        2.21        1.38      1.60 o 
  -2   4  11        0.40        0.87      1.26 o 
  -1   4  11        0.00        0.15      0.83 o 
   0   4  11       10.55        7.76      1.90 o 
   1   4  11        3.59        0.97      1.19 o 
   2   4  11       25.24       24.46      2.67 o 
   3   4  11        2.55        1.14      1.18 o 
   4   4  11        0.81        0.56      1.27 o 
   5   4  11       23.08       19.12      2.74 o 
  -1   5  11        0.71        0.68      1.35 o 
   0   5  11        0.13       -0.36      0.98 o 
   1   5  11        1.49        0.57      1.03 o 
   2   5  11       11.20       12.36      2.30 o 
   3   5  11        1.35        3.13      1.45 o 
   4   5  11        0.02       -0.06      1.11 o 
   5   5  11        1.55        0.48      1.40 o 
   1   6  11        0.05       -0.17      1.46 o 
   2   6  11       10.79       15.27      2.60 o 
   3   6  11        8.33        9.37      2.12 o 
   4   6  11        0.00       -0.15      1.29 o 
  -2  -4  12        1.71        3.39      1.68 o 
  -1  -4  12       12.59       16.33      2.75 o 
   0  -4  12        2.36        1.32      1.37 o 
   1  -4  12        8.37       15.94      2.54 o 
  -2  -3  12        6.36        9.22      2.12 o 
  -1  -3  12        0.23        0.41      1.30 o 
   0  -3  12        0.02       -1.43      0.95 o 
   1  -3  12        2.27        1.92      0.93 o 
   2  -3  12        0.15        0.84      0.64 o 
   3  -3  12        7.36        9.72      1.28 o 
  -3  -2  12        1.08        4.29      1.79 o 
  -2  -2  12        1.23        1.34      1.39 o 
  -1  -2  12        1.01        1.79      1.36 o 
   0  -2  12        2.19        1.88      1.41 o 
   1  -2  12        0.75        0.94      1.03 o 
   2  -2  12        2.18        1.58      0.91 o 
   3  -2  12        6.61        5.16      1.39 o 
   4  -2  12        5.89        6.42      1.88 o 
  -2  -1  12        0.66        1.28      1.35 o 
  -1  -1  12        0.74       -0.11      1.06 o 
   0  -1  12       15.73       16.90      2.01 o 
   1  -1  12        8.95        5.53      1.12 o 
   2  -1  12        3.61        2.83      1.18 o 
   3  -1  12        4.08        3.33      1.53 o 
   4  -1  12        1.13       -0.11      0.76 o 
  -3   0  12        1.50        1.03      0.82 o 
  -1   0  12       21.77       23.41      3.05 o 
   0   0  12        0.18       -0.11      0.70 o 
   1   0  12        3.96        4.61      1.37 o 
   2   0  12       20.80       23.55      2.61 o 
   3   0  12       11.36       12.13      2.12 o 
   4   0  12        1.39        1.13      1.32 o 
   5   0  12        0.31       -0.14      1.49 o 
  -3   1  12        0.12        1.12      0.75 o 
  -2   1  12        1.38        2.46      0.90 o 
  -1   1  12        0.26        1.34      1.09 o 
   0   1  12       11.42        9.00      1.79 o 
   1   1  12        5.75        8.41      1.87 o 
   2   1  12       15.70       17.92      2.40 o 
   3   1  12        0.01        0.77      1.01 o 
   4   1  12        1.50        0.01      0.99 o 
   5   1  12        0.30        1.74      1.56 o 
  -2   2  12        3.03        2.02      0.73 o 
  -1   2  12        0.85        0.31      1.10 o 
   0   2  12       67.32       74.39      4.38 o 
   1   2  12       33.21       36.83      3.19 o 
   2   2  12       10.27        7.17      1.80 o 
   3   2  12        3.46        4.25      1.45 o 
   4   2  12       25.09       25.17      2.95 o 
   5   2  12        0.19        0.35      1.34 o 
  -2   3  12        5.35        5.23      1.87 o 
  -1   3  12        0.19       -0.43      1.15 o 
   0   3  12       13.86       13.92      2.29 o 
   1   3  12        7.17        5.65      1.66 o 
   2   3  12        1.28        2.13      1.18 o 
   3   3  12        5.02        6.92      1.79 o 
   4   3  12       27.16       24.30      2.85 o 
   5   3  12        1.93        1.50      1.56 o 
  -1   4  12        0.02       -0.98      1.14 o 
   0   4  12        0.10       -0.11      1.09 o 
   1   4  12        0.00        0.19      1.05 o 
   2   4  12        0.07       -1.04      0.91 o 
   3   4  12        0.89        0.97      1.21 o 
   4   4  12        4.33        4.71      1.81 o 
   5   4  12        0.02       -0.59      1.36 o 
   0   5  12       23.34       33.01      3.62 o 
   1   5  12        7.92        9.46      2.25 o 
   2   5  12       10.11        6.99      1.95 o 
   3   5  12        0.03       -1.08      1.11 o 
   4   5  12       15.15       19.71      2.84 o 
  -1  -3  13        0.02       -0.88      1.40 o 
   0  -3  13        8.73        8.85      2.16 o 
   1  -3  13        8.83       10.73      2.36 o 
  -1  -2  13        7.26        5.74      1.87 o 
   0  -2  13        3.84        5.85      1.89 o 
   1  -2  13        3.63        5.36      1.25 o 
   2  -2  13        0.97        2.27      0.98 o 
  -2  -1  13       12.94       13.82      2.46 o 
  -1  -1  13        5.60        9.71      2.21 o 
   0  -1  13       20.55       23.61      4.16 o 
   1  -1  13        0.42        0.98      0.83 o 
   2  -1  13       15.45       14.24      2.24 o 
   3  -1  13        0.08       -0.07      1.33 o 
  -1   0  13        0.00       -0.57      1.31 o 
   0   0  13       29.88       29.03      2.08 o 
   1   0  13       33.21       28.69      2.86 o 
   2   0  13        0.04       -0.64      1.08 o 
   3   0  13        2.57        3.98      1.54 o 
   4   0  13       16.21       15.06      2.59 o 
  -1   1  13        0.01        0.01      1.11 o 
   0   1  13        2.35        4.05      1.49 o 
   1   1  13       20.82       19.60      2.60 o 
   2   1  13       10.94        8.73      1.97 o 
   3   1  13        8.55       11.91      2.33 o 
   4   1  13       18.03       16.83      2.69 o 
  -1   2  13        1.24        1.28      1.32 o 
   0   2  13        2.99        1.02      1.37 o 
   1   2  13        0.14        1.19      1.13 o 
   2   2  13        1.30       -0.71      0.98 o 
   3   2  13        1.54        1.79      1.32 o 
   4   2  13       17.88       17.83      2.59 o 
   0   3  13        4.80        9.60      2.23 o 
   1   3  13        0.61        0.32      1.02 o 
   2   3  13        0.03       -0.46      1.15 o 
   3   3  13        5.14        2.00      1.39 o 
   4   3  13        1.31        3.10      1.63 o 
   1   4  13        7.65       12.82      2.48 o 
   2   4  13        5.95       11.25      2.35 o 
   3   4  13        0.89        2.16      1.56 o 
   1  -1  14        0.63        0.36      0.93 o 
   0   0  14       19.58       25.36      2.87 o 
   1   0  14       20.83       21.20      2.80 o 
   2   0  14        2.47        4.05      1.71 o 
   0   1  14        0.41        1.37      1.32 o 
   1   1  14       11.39       11.78      2.18 o 
   2   1  14       17.00       16.78      2.59 o 
   1   2  14        2.77        2.32      1.45 o 
   2   2  14        0.15        0.73      1.09 o 
                                                 
